# Supplementary material for: A natural ANI gap that can define intra-species units of bacteriophages and other viruses
Source: mBio. 2024 Jul 22;15(8):e01536-24. doi: 10.1128/mbio.01536-24 (PMC11323488; doi:10.1128/mbio.01536-24)
Supplement: Table S1 — Accession numbers of the sequences used in this study and associated metadata. [file mbio.01536-24-s0002.xlsx]

## Sheet: Table S1 Legend
Table S1. Metadata about the prokaryotic, eukaryotic, fosmid and SARS-CoV-2 genomes analyzed and accession numbers for the long-read metagenomes included in the study.

## Sheet: Prokaryotic viruses
Species	Classification	Virus_ID	ICTV_Taxonomy	Host	Strain	Mol_type	Genome_length	GC	Morphotype	Isolation_year	Country	Latitude	Longitude	Accession_NCBI	Pubmed_ID	Submitter
Species_10	Group 1	IMGVR_UViG_2898375875_000003	Duplodnaviria;Heunggongvirae;Uroviricota;Caudoviricetes;;;;	d__Bacteria;p__Proteobacteria;c__Gammaproteobacteria;o__Xanthomonadales;f__Xanthomonadaceae;g__Xylella;s__Xylella fastidiosa	d__Bacteria;p__Proteobacteria;c__Gammaproteobacteria;o__Xanthomonadales;f__Xanthomonadaceae;g__Xylella;s__Xylella fastidiosa	DNA	20668	61.6	NA	NA	NA	NA	NA	IMGVR_UViG_2898375875_000003	36399502	JGI
Species_10	Group 1	IMGVR_UViG_638341237_000007	Duplodnaviria;Heunggongvirae;Uroviricota;Caudoviricetes;;;;	d__Bacteria;p__Proteobacteria;c__Gammaproteobacteria;o__Xanthomonadales;f__Xanthomonadaceae;g__Xylella;s__Xylella fastidiosa	d__Bacteria;p__Proteobacteria;c__Gammaproteobacteria;o__Xanthomonadales;f__Xanthomonadaceae;g__Xylella;s__Xylella fastidiosa	DNA	24390	60.9	NA	NA	NA	NA	NA	IMGVR_UViG_638341237_000007	36399502	JGI
Species_10	Group 1	IMGVR_UViG_2514752005_000004	Duplodnaviria;Heunggongvirae;Uroviricota;Caudoviricetes;;;;	d__Bacteria;p__Proteobacteria;c__Gammaproteobacteria;o__Xanthomonadales;f__Xanthomonadaceae;g__Xylella;s__Xylella fastidiosa	d__Bacteria;p__Proteobacteria;c__Gammaproteobacteria;o__Xanthomonadales;f__Xanthomonadaceae;g__Xylella;s__Xylella fastidiosa	DNA	24390	60.9	NA	NA	NA	NA	NA	IMGVR_UViG_2514752005_000004	36399502	JGI
Species_10	Group 1	IMGVR_UViG_2513237127_000002	Duplodnaviria;Heunggongvirae;Uroviricota;Caudoviricetes;;;;	d__Bacteria;p__Proteobacteria;c__Gammaproteobacteria;o__Xanthomonadales;f__Xanthomonadaceae;g__Xylella;s__Xylella fastidiosa	d__Bacteria;p__Proteobacteria;c__Gammaproteobacteria;o__Xanthomonadales;f__Xanthomonadaceae;g__Xylella;s__Xylella fastidiosa	DNA	34800	60	NA	NA	NA	NA	NA	IMGVR_UViG_2513237127_000002	36399502	JGI
Species_10	Group 1	IMGVR_UViG_2510065065_000007	Duplodnaviria;Heunggongvirae;Uroviricota;Caudoviricetes;;;;	d__Bacteria;p__Proteobacteria;c__Gammaproteobacteria;o__Xanthomonadales;f__Xanthomonadaceae;g__Xylella;s__Xylella fastidiosa	d__Bacteria;p__Proteobacteria;c__Gammaproteobacteria;o__Xanthomonadales;f__Xanthomonadaceae;g__Xylella;s__Xylella fastidiosa	DNA	29305	60	NA	NA	NA	NA	NA	IMGVR_UViG_2510065065_000007	36399502	JGI
Species_10	Group 1	IMGVR_UViG_2852275503_000007	Duplodnaviria;Heunggongvirae;Uroviricota;Caudoviricetes;;;;	d__Bacteria;p__Proteobacteria;c__Gammaproteobacteria;o__Xanthomonadales;f__Xanthomonadaceae;g__Xylella;s__Xylella fastidiosa	d__Bacteria;p__Proteobacteria;c__Gammaproteobacteria;o__Xanthomonadales;f__Xanthomonadaceae;g__Xylella;s__Xylella fastidiosa	DNA	33135	59.6	NA	NA	NA	NA	NA	IMGVR_UViG_2852275503_000007	36399502	JGI
Species_10	Group 1	IMGVR_UViG_2884973983_000011	Duplodnaviria;Heunggongvirae;Uroviricota;Caudoviricetes;;;;	d__Bacteria;p__Proteobacteria;c__Gammaproteobacteria;o__Xanthomonadales;f__Xanthomonadaceae;g__Xylella;s__Xylella fastidiosa	d__Bacteria;p__Proteobacteria;c__Gammaproteobacteria;o__Xanthomonadales;f__Xanthomonadaceae;g__Xylella;s__Xylella fastidiosa	DNA	34176	59.5	NA	NA	NA	NA	NA	IMGVR_UViG_2884973983_000011	36399502	JGI
Species_10	Group 1	IMGVR_UViG_2898429562_000005	Duplodnaviria;Heunggongvirae;Uroviricota;Caudoviricetes;;;;	d__Bacteria;p__Proteobacteria;c__Gammaproteobacteria;o__Xanthomonadales;f__Xanthomonadaceae;g__Xylella;s__Xylella fastidiosa	d__Bacteria;p__Proteobacteria;c__Gammaproteobacteria;o__Xanthomonadales;f__Xanthomonadaceae;g__Xylella;s__Xylella fastidiosa	DNA	29439	59.2	NA	NA	NA	NA	NA	IMGVR_UViG_2898429562_000005	36399502	JGI
Species_10	Group 1	IMGVR_UViG_2898359296_000005	Duplodnaviria;Heunggongvirae;Uroviricota;Caudoviricetes;;;;	d__Bacteria;p__Proteobacteria;c__Gammaproteobacteria;o__Xanthomonadales;f__Xanthomonadaceae;g__Xylella;s__Xylella fastidiosa	d__Bacteria;p__Proteobacteria;c__Gammaproteobacteria;o__Xanthomonadales;f__Xanthomonadaceae;g__Xylella;s__Xylella fastidiosa	DNA	29382	59.2	NA	NA	NA	NA	NA	IMGVR_UViG_2898359296_000005	36399502	JGI
Species_10	Group 1	IMGVR_UViG_2514752001_000011	Duplodnaviria;Heunggongvirae;Uroviricota;Caudoviricetes;;;;	d__Bacteria;p__Proteobacteria;c__Gammaproteobacteria;o__Xanthomonadales;f__Xanthomonadaceae;g__Xylella;s__Xylella fastidiosa	d__Bacteria;p__Proteobacteria;c__Gammaproteobacteria;o__Xanthomonadales;f__Xanthomonadaceae;g__Xylella;s__Xylella fastidiosa	DNA	36553	59.1	NA	NA	NA	NA	NA	IMGVR_UViG_2514752001_000011	36399502	JGI
Species_10	Group 1	IMGVR_UViG_2898399730_000008	Duplodnaviria;Heunggongvirae;Uroviricota;Caudoviricetes;;;;	d__Bacteria;p__Proteobacteria;c__Gammaproteobacteria;o__Xanthomonadales;f__Xanthomonadaceae;g__Xylella;s__Xylella fastidiosa	d__Bacteria;p__Proteobacteria;c__Gammaproteobacteria;o__Xanthomonadales;f__Xanthomonadaceae;g__Xylella;s__Xylella fastidiosa	DNA	28219	59.1	NA	NA	NA	NA	NA	IMGVR_UViG_2898399730_000008	36399502	JGI
Species_10	Group 1	IMGVR_UViG_637000348_000002	Duplodnaviria;Heunggongvirae;Uroviricota;Caudoviricetes;;;;	d__Bacteria;p__Proteobacteria;c__Gammaproteobacteria;o__Xanthomonadales;f__Xanthomonadaceae;g__Xylella;s__Xylella fastidiosa	d__Bacteria;p__Proteobacteria;c__Gammaproteobacteria;o__Xanthomonadales;f__Xanthomonadaceae;g__Xylella;s__Xylella fastidiosa	DNA	37054	59	NA	NA	NA	NA	NA	IMGVR_UViG_637000348_000002	36399502	JGI
Species_10	Group 1	IMGVR_UViG_2843821314_000001	Duplodnaviria;Heunggongvirae;Uroviricota;Caudoviricetes;;;;	d__Bacteria;p__Proteobacteria;c__Gammaproteobacteria;o__Xanthomonadales;f__Xanthomonadaceae;g__Xylella;s__Xylella fastidiosa	d__Bacteria;p__Proteobacteria;c__Gammaproteobacteria;o__Xanthomonadales;f__Xanthomonadaceae;g__Xylella;s__Xylella fastidiosa	DNA	36814	59	NA	NA	NA	NA	NA	IMGVR_UViG_2843821314_000001	36399502	JGI
Species_10	Group 1	IMGVR_UViG_2884973983_000009	Duplodnaviria;Heunggongvirae;Uroviricota;Caudoviricetes;;;;	d__Bacteria;p__Proteobacteria;c__Gammaproteobacteria;o__Xanthomonadales;f__Xanthomonadaceae;g__Xylella;s__Xylella fastidiosa	d__Bacteria;p__Proteobacteria;c__Gammaproteobacteria;o__Xanthomonadales;f__Xanthomonadaceae;g__Xylella;s__Xylella fastidiosa	DNA	22779	59	NA	NA	NA	NA	NA	IMGVR_UViG_2884973983_000009	36399502	JGI
Species_10	Group 1	IMGVR_UViG_641522659_000008	Duplodnaviria;Heunggongvirae;Uroviricota;Caudoviricetes;;;;	d__Bacteria;p__Proteobacteria;c__Gammaproteobacteria;o__Xanthomonadales;f__Xanthomonadaceae;g__Xylella;s__Xylella fastidiosa	d__Bacteria;p__Proteobacteria;c__Gammaproteobacteria;o__Xanthomonadales;f__Xanthomonadaceae;g__Xylella;s__Xylella fastidiosa	DNA	22623	59	NA	NA	NA	NA	NA	IMGVR_UViG_641522659_000008	36399502	JGI
Species_10	Group 1	IMGVR_UViG_2514752016_000006	Duplodnaviria;Heunggongvirae;Uroviricota;Caudoviricetes;;;;	d__Bacteria;p__Proteobacteria;c__Gammaproteobacteria;o__Xanthomonadales;f__Xanthomonadaceae;g__Xylella;s__Xylella fastidiosa	d__Bacteria;p__Proteobacteria;c__Gammaproteobacteria;o__Xanthomonadales;f__Xanthomonadaceae;g__Xylella;s__Xylella fastidiosa	DNA	22623	59	NA	NA	NA	NA	NA	IMGVR_UViG_2514752016_000006	36399502	JGI
Species_10	Group 1	IMGVR_UViG_2852275503_000009	Duplodnaviria;Heunggongvirae;Uroviricota;Caudoviricetes;;;;	d__Bacteria;p__Proteobacteria;c__Gammaproteobacteria;o__Xanthomonadales;f__Xanthomonadaceae;g__Xylella;s__Xylella fastidiosa	d__Bacteria;p__Proteobacteria;c__Gammaproteobacteria;o__Xanthomonadales;f__Xanthomonadaceae;g__Xylella;s__Xylella fastidiosa	DNA	20007	59	NA	NA	NA	NA	NA	IMGVR_UViG_2852275503_000009	36399502	JGI
Species_10	Group 1	IMGVR_UViG_2884965849_000009	Duplodnaviria;Heunggongvirae;Uroviricota;Caudoviricetes;;;;	d__Bacteria;p__Proteobacteria;c__Gammaproteobacteria;o__Xanthomonadales;f__Xanthomonadaceae;g__Xylella;s__Xylella fastidiosa	d__Bacteria;p__Proteobacteria;c__Gammaproteobacteria;o__Xanthomonadales;f__Xanthomonadaceae;g__Xylella;s__Xylella fastidiosa	DNA	22690	58.9	NA	NA	NA	NA	NA	IMGVR_UViG_2884965849_000009	36399502	JGI
Species_10	Group 1	IMGVR_UViG_2884976790_000007	Duplodnaviria;Heunggongvirae;Uroviricota;Caudoviricetes;;;;	d__Bacteria;p__Proteobacteria;c__Gammaproteobacteria;o__Xanthomonadales;f__Xanthomonadaceae;g__Xylella;s__Xylella fastidiosa	d__Bacteria;p__Proteobacteria;c__Gammaproteobacteria;o__Xanthomonadales;f__Xanthomonadaceae;g__Xylella;s__Xylella fastidiosa	DNA	25895	58.8	NA	NA	NA	NA	NA	IMGVR_UViG_2884976790_000007	36399502	JGI
Species_10	Group 1	IMGVR_UViG_2513237127_000005	Duplodnaviria;Heunggongvirae;Uroviricota;Caudoviricetes;;;;	d__Bacteria;p__Proteobacteria;c__Gammaproteobacteria;o__Xanthomonadales;f__Xanthomonadaceae;g__Xylella;s__Xylella fastidiosa	d__Bacteria;p__Proteobacteria;c__Gammaproteobacteria;o__Xanthomonadales;f__Xanthomonadaceae;g__Xylella;s__Xylella fastidiosa	DNA	24779	58.8	NA	NA	NA	NA	NA	IMGVR_UViG_2513237127_000005	36399502	JGI
Species_10	Group 1	IMGVR_UViG_2843821314_000003	Duplodnaviria;Heunggongvirae;Uroviricota;Caudoviricetes;;;;	d__Bacteria;p__Proteobacteria;c__Gammaproteobacteria;o__Xanthomonadales;f__Xanthomonadaceae;g__Xylella;s__Xylella fastidiosa	d__Bacteria;p__Proteobacteria;c__Gammaproteobacteria;o__Xanthomonadales;f__Xanthomonadaceae;g__Xylella;s__Xylella fastidiosa	DNA	22764	58.7	NA	NA	NA	NA	NA	IMGVR_UViG_2843821314_000003	36399502	JGI
Species_10	Group 1	IMGVR_UViG_2510065065_000003	Duplodnaviria;Heunggongvirae;Uroviricota;Caudoviricetes;;;;	d__Bacteria;p__Proteobacteria;c__Gammaproteobacteria;o__Xanthomonadales;f__Xanthomonadaceae;g__Xylella;s__Xylella fastidiosa	d__Bacteria;p__Proteobacteria;c__Gammaproteobacteria;o__Xanthomonadales;f__Xanthomonadaceae;g__Xylella;s__Xylella fastidiosa	DNA	38556	58.6	NA	NA	NA	NA	NA	IMGVR_UViG_2510065065_000003	36399502	JGI
Species_10	Group 1	IMGVR_UViG_2513237126_000001	Duplodnaviria;Heunggongvirae;Uroviricota;Caudoviricetes;;;;	d__Bacteria;p__Proteobacteria;c__Gammaproteobacteria;o__Xanthomonadales;f__Xanthomonadaceae;g__Xylella;s__Xylella fastidiosa	d__Bacteria;p__Proteobacteria;c__Gammaproteobacteria;o__Xanthomonadales;f__Xanthomonadaceae;g__Xylella;s__Xylella fastidiosa	DNA	39287	58.5	NA	NA	NA	NA	NA	IMGVR_UViG_2513237126_000001	36399502	JGI
Species_10	Group 1	IMGVR_UViG_2514752007_000001	Duplodnaviria;Heunggongvirae;Uroviricota;Caudoviricetes;;;;	d__Bacteria;p__Proteobacteria;c__Gammaproteobacteria;o__Xanthomonadales;f__Xanthomonadaceae;g__Xylella;s__Xylella fastidiosa	d__Bacteria;p__Proteobacteria;c__Gammaproteobacteria;o__Xanthomonadales;f__Xanthomonadaceae;g__Xylella;s__Xylella fastidiosa	DNA	39287	58.5	NA	NA	NA	NA	NA	IMGVR_UViG_2514752007_000001	36399502	JGI
Species_10	Group 1	IMGVR_UViG_2852275503_000001	Duplodnaviria;Heunggongvirae;Uroviricota;Caudoviricetes;;;;	d__Bacteria;p__Proteobacteria;c__Gammaproteobacteria;o__Xanthomonadales;f__Xanthomonadaceae;g__Xylella;s__Xylella fastidiosa	d__Bacteria;p__Proteobacteria;c__Gammaproteobacteria;o__Xanthomonadales;f__Xanthomonadaceae;g__Xylella;s__Xylella fastidiosa	DNA	23253	58.5	NA	NA	NA	NA	NA	IMGVR_UViG_2852275503_000001	36399502	JGI
Species_10	Group 1	IMGVR_UViG_2514752001_000005	Duplodnaviria;Heunggongvirae;Uroviricota;Caudoviricetes;;;;	d__Bacteria;p__Proteobacteria;c__Gammaproteobacteria;o__Xanthomonadales;f__Xanthomonadaceae;g__Xylella;s__Xylella fastidiosa	d__Bacteria;p__Proteobacteria;c__Gammaproteobacteria;o__Xanthomonadales;f__Xanthomonadaceae;g__Xylella;s__Xylella fastidiosa	DNA	26702	58.4	NA	NA	NA	NA	NA	IMGVR_UViG_2514752001_000005	36399502	JGI
Species_10	Group 1	IMGVR_UViG_2636415585_000003	Duplodnaviria;Heunggongvirae;Uroviricota;Caudoviricetes;;;;	d__Bacteria;p__Proteobacteria;c__Gammaproteobacteria;o__Xanthomonadales;f__Xanthomonadaceae;g__Xylella;s__Xylella fastidiosa	d__Bacteria;p__Proteobacteria;c__Gammaproteobacteria;o__Xanthomonadales;f__Xanthomonadaceae;g__Xylella;s__Xylella fastidiosa	DNA	25762	58.4	NA	NA	NA	NA	NA	IMGVR_UViG_2636415585_000003	36399502	JGI
Species_10	Group 1	IMGVR_UViG_2510065065_000005	Duplodnaviria;Heunggongvirae;Uroviricota;Caudoviricetes;;;;	d__Bacteria;p__Proteobacteria;c__Gammaproteobacteria;o__Xanthomonadales;f__Xanthomonadaceae;g__Xylella;s__Xylella fastidiosa	d__Bacteria;p__Proteobacteria;c__Gammaproteobacteria;o__Xanthomonadales;f__Xanthomonadaceae;g__Xylella;s__Xylella fastidiosa	DNA	25558	58.4	NA	NA	NA	NA	NA	IMGVR_UViG_2510065065_000005	36399502	JGI
Species_10	Group 1	IMGVR_UViG_2513237125_000005	Duplodnaviria;Heunggongvirae;Uroviricota;Caudoviricetes;;;;	d__Bacteria;p__Proteobacteria;c__Gammaproteobacteria;o__Xanthomonadales;f__Xanthomonadaceae;g__Xylella;s__Xylella fastidiosa	d__Bacteria;p__Proteobacteria;c__Gammaproteobacteria;o__Xanthomonadales;f__Xanthomonadaceae;g__Xylella;s__Xylella fastidiosa	DNA	24828	58.4	NA	NA	NA	NA	NA	IMGVR_UViG_2513237125_000005	36399502	JGI
Species_10	Group 1	IMGVR_UViG_2852272815_000003	Duplodnaviria;Heunggongvirae;Uroviricota;Caudoviricetes;;;;	d__Bacteria;p__Proteobacteria;c__Gammaproteobacteria;o__Xanthomonadales;f__Xanthomonadaceae;g__Xylella;s__Xylella fastidiosa	d__Bacteria;p__Proteobacteria;c__Gammaproteobacteria;o__Xanthomonadales;f__Xanthomonadaceae;g__Xylella;s__Xylella fastidiosa	DNA	25668	58.3	NA	NA	NA	NA	NA	IMGVR_UViG_2852272815_000003	36399502	JGI
Species_10	Group 1	IMGVR_UViG_2514752007_000003	Duplodnaviria;Heunggongvirae;Uroviricota;Caudoviricetes;;;;	d__Bacteria;p__Proteobacteria;c__Gammaproteobacteria;o__Xanthomonadales;f__Xanthomonadaceae;g__Xylella;s__Xylella fastidiosa	d__Bacteria;p__Proteobacteria;c__Gammaproteobacteria;o__Xanthomonadales;f__Xanthomonadaceae;g__Xylella;s__Xylella fastidiosa	DNA	25560	58.2	NA	NA	NA	NA	NA	IMGVR_UViG_2514752007_000003	36399502	JGI
Species_10	Group 1	IMGVR_UViG_637000348_000004	Duplodnaviria;Heunggongvirae;Uroviricota;Caudoviricetes;;;;	d__Bacteria;p__Proteobacteria;c__Gammaproteobacteria;o__Xanthomonadales;f__Xanthomonadaceae;g__Xylella;s__Xylella fastidiosa	d__Bacteria;p__Proteobacteria;c__Gammaproteobacteria;o__Xanthomonadales;f__Xanthomonadaceae;g__Xylella;s__Xylella fastidiosa	DNA	25560	58.2	NA	NA	NA	NA	NA	IMGVR_UViG_637000348_000004	36399502	JGI
Species_10	Group 1	IMGVR_UViG_2513237126_000003	Duplodnaviria;Heunggongvirae;Uroviricota;Caudoviricetes;;;;	d__Bacteria;p__Proteobacteria;c__Gammaproteobacteria;o__Xanthomonadales;f__Xanthomonadaceae;g__Xylella;s__Xylella fastidiosa	d__Bacteria;p__Proteobacteria;c__Gammaproteobacteria;o__Xanthomonadales;f__Xanthomonadaceae;g__Xylella;s__Xylella fastidiosa	DNA	25559	58.2	NA	NA	NA	NA	NA	IMGVR_UViG_2513237126_000003	36399502	JGI
Species_10	Group 1	IMGVR_UViG_2514752001_000009	Duplodnaviria;Heunggongvirae;Uroviricota;Caudoviricetes;;;;	d__Bacteria;p__Proteobacteria;c__Gammaproteobacteria;o__Xanthomonadales;f__Xanthomonadaceae;g__Xylella;s__Xylella fastidiosa	d__Bacteria;p__Proteobacteria;c__Gammaproteobacteria;o__Xanthomonadales;f__Xanthomonadaceae;g__Xylella;s__Xylella fastidiosa	DNA	25024	58.2	NA	NA	NA	NA	NA	IMGVR_UViG_2514752001_000009	36399502	JGI
Species_10	Group 1	IMGVR_UViG_2510065065_000006	Duplodnaviria;Heunggongvirae;Uroviricota;Caudoviricetes;;;;	d__Bacteria;p__Proteobacteria;c__Gammaproteobacteria;o__Xanthomonadales;f__Xanthomonadaceae;g__Xylella;s__Xylella fastidiosa	d__Bacteria;p__Proteobacteria;c__Gammaproteobacteria;o__Xanthomonadales;f__Xanthomonadaceae;g__Xylella;s__Xylella fastidiosa	DNA	60885	58.1	NA	NA	NA	NA	NA	IMGVR_UViG_2510065065_000006	36399502	JGI
Species_10	Group 1	IMGVR_UViG_2514752010_000003	Duplodnaviria;Heunggongvirae;Uroviricota;Caudoviricetes;;;;	d__Bacteria;p__Proteobacteria;c__Gammaproteobacteria;o__Xanthomonadales;f__Xanthomonadaceae;g__Xylella;s__Xylella fastidiosa	d__Bacteria;p__Proteobacteria;c__Gammaproteobacteria;o__Xanthomonadales;f__Xanthomonadaceae;g__Xylella;s__Xylella fastidiosa	DNA	53292	58.1	NA	NA	NA	NA	NA	IMGVR_UViG_2514752010_000003	36399502	JGI
Species_10	Group 1	IMGVR_UViG_637000349_000005	Duplodnaviria;Heunggongvirae;Uroviricota;Caudoviricetes;;;;	d__Bacteria;p__Proteobacteria;c__Gammaproteobacteria;o__Xanthomonadales;f__Xanthomonadaceae;g__Xylella;s__Xylella fastidiosa	d__Bacteria;p__Proteobacteria;c__Gammaproteobacteria;o__Xanthomonadales;f__Xanthomonadaceae;g__Xylella;s__Xylella fastidiosa	DNA	53292	58.1	NA	NA	NA	NA	NA	IMGVR_UViG_637000349_000005	36399502	JGI
Species_10	Group 1	IMGVR_UViG_638341237_000013	Duplodnaviria;Heunggongvirae;Uroviricota;Caudoviricetes;;;;	d__Bacteria;p__Proteobacteria;c__Gammaproteobacteria;o__Xanthomonadales;f__Xanthomonadaceae;g__Xylella;s__Xylella fastidiosa	d__Bacteria;p__Proteobacteria;c__Gammaproteobacteria;o__Xanthomonadales;f__Xanthomonadaceae;g__Xylella;s__Xylella fastidiosa	DNA	28872	58.1	NA	NA	NA	NA	NA	IMGVR_UViG_638341237_000013	36399502	JGI
Species_10	Group 1	IMGVR_UViG_2514752005_000010	Duplodnaviria;Heunggongvirae;Uroviricota;Caudoviricetes;;;;	d__Bacteria;p__Proteobacteria;c__Gammaproteobacteria;o__Xanthomonadales;f__Xanthomonadaceae;g__Xylella;s__Xylella fastidiosa	d__Bacteria;p__Proteobacteria;c__Gammaproteobacteria;o__Xanthomonadales;f__Xanthomonadaceae;g__Xylella;s__Xylella fastidiosa	DNA	28872	58.1	NA	NA	NA	NA	NA	IMGVR_UViG_2514752005_000010	36399502	JGI
Species_10	Group 1	IMGVR_UViG_2901624100_000005	Duplodnaviria;Heunggongvirae;Uroviricota;Caudoviricetes;;;;	d__Bacteria;p__Proteobacteria;c__Gammaproteobacteria;o__Xanthomonadales;f__Xanthomonadaceae;g__Xylella;s__Xylella fastidiosa	d__Bacteria;p__Proteobacteria;c__Gammaproteobacteria;o__Xanthomonadales;f__Xanthomonadaceae;g__Xylella;s__Xylella fastidiosa	DNA	22574	57.8	NA	NA	NA	NA	NA	IMGVR_UViG_2901624100_000005	36399502	JGI
Species_10	Group 1	IMGVR_UViG_2898362166_000005	Duplodnaviria;Heunggongvirae;Uroviricota;Caudoviricetes;;;;	d__Bacteria;p__Proteobacteria;c__Gammaproteobacteria;o__Xanthomonadales;f__Xanthomonadaceae;g__Xylella;s__Xylella fastidiosa	d__Bacteria;p__Proteobacteria;c__Gammaproteobacteria;o__Xanthomonadales;f__Xanthomonadaceae;g__Xylella;s__Xylella fastidiosa	DNA	22574	57.8	NA	NA	NA	NA	NA	IMGVR_UViG_2898362166_000005	36399502	JGI
Species_10	Group 1	IMGVR_UViG_2898441591_000004	Duplodnaviria;Heunggongvirae;Uroviricota;Caudoviricetes;;;;	d__Bacteria;p__Proteobacteria;c__Gammaproteobacteria;o__Xanthomonadales;f__Xanthomonadaceae;g__Xylella;s__Xylella fastidiosa	d__Bacteria;p__Proteobacteria;c__Gammaproteobacteria;o__Xanthomonadales;f__Xanthomonadaceae;g__Xylella;s__Xylella fastidiosa	DNA	22574	57.8	NA	NA	NA	NA	NA	IMGVR_UViG_2898441591_000004	36399502	JGI
Species_10	Group 1	IMGVR_UViG_2901641610_000011	Duplodnaviria;Heunggongvirae;Uroviricota;Caudoviricetes;;;;	d__Bacteria;p__Proteobacteria;c__Gammaproteobacteria;o__Xanthomonadales;f__Xanthomonadaceae;g__Xylella;s__Xylella fastidiosa	d__Bacteria;p__Proteobacteria;c__Gammaproteobacteria;o__Xanthomonadales;f__Xanthomonadaceae;g__Xylella;s__Xylella fastidiosa	DNA	20661	57.8	NA	NA	NA	NA	NA	IMGVR_UViG_2901641610_000011	36399502	JGI
Species_10	Group 1	IMGVR_UViG_641522660_000007	Duplodnaviria;Heunggongvirae;Uroviricota;Caudoviricetes;;;;	d__Bacteria;p__Proteobacteria;c__Gammaproteobacteria;o__Xanthomonadales;f__Xanthomonadaceae;g__Xylella;s__Xylella fastidiosa	d__Bacteria;p__Proteobacteria;c__Gammaproteobacteria;o__Xanthomonadales;f__Xanthomonadaceae;g__Xylella;s__Xylella fastidiosa	DNA	57904	57.7	NA	NA	NA	NA	NA	IMGVR_UViG_641522660_000007	36399502	JGI
Species_10	Group 1	IMGVR_UViG_2514752014_000004	Duplodnaviria;Heunggongvirae;Uroviricota;Caudoviricetes;;;;	d__Bacteria;p__Proteobacteria;c__Gammaproteobacteria;o__Xanthomonadales;f__Xanthomonadaceae;g__Xylella;s__Xylella fastidiosa	d__Bacteria;p__Proteobacteria;c__Gammaproteobacteria;o__Xanthomonadales;f__Xanthomonadaceae;g__Xylella;s__Xylella fastidiosa	DNA	57904	57.7	NA	NA	NA	NA	NA	IMGVR_UViG_2514752014_000004	36399502	JGI
Species_10	Group 1	IMGVR_UViG_2602041566_000005	Duplodnaviria;Heunggongvirae;Uroviricota;Caudoviricetes;;;;	d__Bacteria;p__Proteobacteria;c__Gammaproteobacteria;o__Xanthomonadales;f__Xanthomonadaceae;g__Xylella;s__Xylella fastidiosa	d__Bacteria;p__Proteobacteria;c__Gammaproteobacteria;o__Xanthomonadales;f__Xanthomonadaceae;g__Xylella;s__Xylella fastidiosa	DNA	20725	57.7	NA	NA	NA	NA	NA	IMGVR_UViG_2602041566_000005	36399502	JGI
Species_10	Group 1	IMGVR_UViG_2884965849_000002	Duplodnaviria;Heunggongvirae;Uroviricota;Caudoviricetes;;;;	d__Bacteria;p__Proteobacteria;c__Gammaproteobacteria;o__Xanthomonadales;f__Xanthomonadaceae;g__Xylella;s__Xylella fastidiosa	d__Bacteria;p__Proteobacteria;c__Gammaproteobacteria;o__Xanthomonadales;f__Xanthomonadaceae;g__Xylella;s__Xylella fastidiosa	DNA	27342	57.6	NA	NA	NA	NA	NA	IMGVR_UViG_2884965849_000002	36399502	JGI
Species_10	Group 1	IMGVR_UViG_2901635991_000007	Duplodnaviria;Heunggongvirae;Uroviricota;Caudoviricetes;;;;	d__Bacteria;p__Proteobacteria;c__Gammaproteobacteria;o__Xanthomonadales;f__Xanthomonadaceae;g__Xylella;s__Xylella fastidiosa	d__Bacteria;p__Proteobacteria;c__Gammaproteobacteria;o__Xanthomonadales;f__Xanthomonadaceae;g__Xylella;s__Xylella fastidiosa	DNA	24337	57.6	NA	NA	NA	NA	NA	IMGVR_UViG_2901635991_000007	36399502	JGI
Species_10	Group 1	IMGVR_UViG_648231719_000005	Duplodnaviria;Heunggongvirae;Uroviricota;Caudoviricetes;;;;	d__Bacteria;p__Proteobacteria;c__Gammaproteobacteria;o__Xanthomonadales;f__Xanthomonadaceae;g__Xylella;s__Xylella fastidiosa	d__Bacteria;p__Proteobacteria;c__Gammaproteobacteria;o__Xanthomonadales;f__Xanthomonadaceae;g__Xylella;s__Xylella fastidiosa	DNA	58388	57.5	NA	NA	NA	NA	NA	IMGVR_UViG_648231719_000005	36399502	JGI
Species_10	Group 1	IMGVR_UViG_2514752012_000006	Duplodnaviria;Heunggongvirae;Uroviricota;Caudoviricetes;;;;	d__Bacteria;p__Proteobacteria;c__Gammaproteobacteria;o__Xanthomonadales;f__Xanthomonadaceae;g__Xylella;s__Xylella fastidiosa	d__Bacteria;p__Proteobacteria;c__Gammaproteobacteria;o__Xanthomonadales;f__Xanthomonadaceae;g__Xylella;s__Xylella fastidiosa	DNA	58388	57.5	NA	NA	NA	NA	NA	IMGVR_UViG_2514752012_000006	36399502	JGI
Species_10	Group 1	IMGVR_UViG_2513237128_000009	Duplodnaviria;Heunggongvirae;Uroviricota;Caudoviricetes;;;;	d__Bacteria;p__Proteobacteria;c__Gammaproteobacteria;o__Xanthomonadales;f__Xanthomonadaceae;g__Xylella;s__Xylella fastidiosa	d__Bacteria;p__Proteobacteria;c__Gammaproteobacteria;o__Xanthomonadales;f__Xanthomonadaceae;g__Xylella;s__Xylella fastidiosa	DNA	31629	57.5	NA	NA	NA	NA	NA	IMGVR_UViG_2513237128_000009	36399502	JGI
Species_10	Group 1	IMGVR_UViG_2848256009_000006	Duplodnaviria;Heunggongvirae;Uroviricota;Caudoviricetes;;;;	d__Bacteria;p__Proteobacteria;c__Gammaproteobacteria;o__Xanthomonadales;f__Xanthomonadaceae;g__Xylella;s__Xylella fastidiosa	d__Bacteria;p__Proteobacteria;c__Gammaproteobacteria;o__Xanthomonadales;f__Xanthomonadaceae;g__Xylella;s__Xylella fastidiosa	DNA	22201	57.5	NA	NA	NA	NA	NA	IMGVR_UViG_2848256009_000006	36399502	JGI
Species_10	Group 1	IMGVR_UViG_2713897268_000008	Duplodnaviria;Heunggongvirae;Uroviricota;Caudoviricetes;;;;	d__Bacteria;p__Proteobacteria;c__Gammaproteobacteria;o__Xanthomonadales;f__Xanthomonadaceae;g__Xylella;s__Xylella fastidiosa	d__Bacteria;p__Proteobacteria;c__Gammaproteobacteria;o__Xanthomonadales;f__Xanthomonadaceae;g__Xylella;s__Xylella fastidiosa	DNA	22154	57.5	NA	NA	NA	NA	NA	IMGVR_UViG_2713897268_000008	36399502	JGI
Species_10	Group 1	IMGVR_UViG_2514752016_000002	Duplodnaviria;Heunggongvirae;Uroviricota;Caudoviricetes;;;;	d__Bacteria;p__Proteobacteria;c__Gammaproteobacteria;o__Xanthomonadales;f__Xanthomonadaceae;g__Xylella;s__Xylella fastidiosa	d__Bacteria;p__Proteobacteria;c__Gammaproteobacteria;o__Xanthomonadales;f__Xanthomonadaceae;g__Xylella;s__Xylella fastidiosa	DNA	27697	57.4	NA	NA	NA	NA	NA	IMGVR_UViG_2514752016_000002	36399502	JGI
Species_10	Group 1	IMGVR_UViG_641522659_000004	Duplodnaviria;Heunggongvirae;Uroviricota;Caudoviricetes;;;;	d__Bacteria;p__Proteobacteria;c__Gammaproteobacteria;o__Xanthomonadales;f__Xanthomonadaceae;g__Xylella;s__Xylella fastidiosa	d__Bacteria;p__Proteobacteria;c__Gammaproteobacteria;o__Xanthomonadales;f__Xanthomonadaceae;g__Xylella;s__Xylella fastidiosa	DNA	27697	57.4	NA	NA	NA	NA	NA	IMGVR_UViG_641522659_000004	36399502	JGI
Species_10	Group 1	IMGVR_UViG_2884973983_000002	Duplodnaviria;Heunggongvirae;Uroviricota;Caudoviricetes;;;;	d__Bacteria;p__Proteobacteria;c__Gammaproteobacteria;o__Xanthomonadales;f__Xanthomonadaceae;g__Xylella;s__Xylella fastidiosa	d__Bacteria;p__Proteobacteria;c__Gammaproteobacteria;o__Xanthomonadales;f__Xanthomonadaceae;g__Xylella;s__Xylella fastidiosa	DNA	27672	57.4	NA	NA	NA	NA	NA	IMGVR_UViG_2884973983_000002	36399502	JGI
Species_10	Group 1	IMGVR_UViG_2884976790_000002	Duplodnaviria;Heunggongvirae;Uroviricota;Caudoviricetes;;;;	d__Bacteria;p__Proteobacteria;c__Gammaproteobacteria;o__Xanthomonadales;f__Xanthomonadaceae;g__Xylella;s__Xylella fastidiosa	d__Bacteria;p__Proteobacteria;c__Gammaproteobacteria;o__Xanthomonadales;f__Xanthomonadaceae;g__Xylella;s__Xylella fastidiosa	DNA	27671	57.4	NA	NA	NA	NA	NA	IMGVR_UViG_2884976790_000002	36399502	JGI
Species_10	Group 1	IMGVR_UViG_2513237128_000003	Duplodnaviria;Heunggongvirae;Uroviricota;Caudoviricetes;;;;	d__Bacteria;p__Proteobacteria;c__Gammaproteobacteria;o__Xanthomonadales;f__Xanthomonadaceae;g__Xylella;s__Xylella fastidiosa	d__Bacteria;p__Proteobacteria;c__Gammaproteobacteria;o__Xanthomonadales;f__Xanthomonadaceae;g__Xylella;s__Xylella fastidiosa	DNA	44252	57.3	NA	NA	NA	NA	NA	IMGVR_UViG_2513237128_000003	36399502	JGI
Species_10	Group 1	IMGVR_UViG_2713897268_000011	Duplodnaviria;Heunggongvirae;Uroviricota;Caudoviricetes;;;;	d__Bacteria;p__Proteobacteria;c__Gammaproteobacteria;o__Xanthomonadales;f__Xanthomonadaceae;g__Xylella;s__Xylella fastidiosa	d__Bacteria;p__Proteobacteria;c__Gammaproteobacteria;o__Xanthomonadales;f__Xanthomonadaceae;g__Xylella;s__Xylella fastidiosa	DNA	33202	57.3	NA	NA	NA	NA	NA	IMGVR_UViG_2713897268_000011	36399502	JGI
Species_10	Group 1	IMGVR_UViG_2645728018_000012	Duplodnaviria;Heunggongvirae;Uroviricota;Caudoviricetes;;;;	d__Bacteria;p__Proteobacteria;c__Gammaproteobacteria;o__Xanthomonadales;f__Xanthomonadaceae;g__Xylella;s__Xylella fastidiosa	d__Bacteria;p__Proteobacteria;c__Gammaproteobacteria;o__Xanthomonadales;f__Xanthomonadaceae;g__Xylella;s__Xylella fastidiosa	DNA	25910	57.3	NA	NA	NA	NA	NA	IMGVR_UViG_2645728018_000012	36399502	JGI
Species_10	Group 1	IMGVR_UViG_2514752003_000008	Duplodnaviria;Heunggongvirae;Uroviricota;Caudoviricetes;;;;	d__Bacteria;p__Proteobacteria;c__Gammaproteobacteria;o__Xanthomonadales;f__Xanthomonadaceae;g__Xylella;s__Xylella fastidiosa	d__Bacteria;p__Proteobacteria;c__Gammaproteobacteria;o__Xanthomonadales;f__Xanthomonadaceae;g__Xylella;s__Xylella fastidiosa	DNA	41836	57.2	NA	NA	NA	NA	NA	IMGVR_UViG_2514752003_000008	36399502	JGI
Species_10	Group 1	IMGVR_UViG_2728369561_000006	Duplodnaviria;Heunggongvirae;Uroviricota;Caudoviricetes;;;;	d__Bacteria;p__Proteobacteria;c__Gammaproteobacteria;o__Xanthomonadales;f__Xanthomonadaceae;g__Xylella;s__Xylella fastidiosa	d__Bacteria;p__Proteobacteria;c__Gammaproteobacteria;o__Xanthomonadales;f__Xanthomonadaceae;g__Xylella;s__Xylella fastidiosa	DNA	35933	57.2	NA	NA	NA	NA	NA	IMGVR_UViG_2728369561_000006	36399502	JGI
Species_10	Group 1	IMGVR_UViG_2848638474_000005	Duplodnaviria;Heunggongvirae;Uroviricota;Caudoviricetes;;;;	d__Bacteria;p__Proteobacteria;c__Gammaproteobacteria;o__Xanthomonadales;f__Xanthomonadaceae;g__Xylella;s__Xylella fastidiosa	d__Bacteria;p__Proteobacteria;c__Gammaproteobacteria;o__Xanthomonadales;f__Xanthomonadaceae;g__Xylella;s__Xylella fastidiosa	DNA	33101	57.2	NA	NA	NA	NA	NA	IMGVR_UViG_2848638474_000005	36399502	JGI
Species_10	Group 1	IMGVR_UViG_2843818712_000005	Duplodnaviria;Heunggongvirae;Uroviricota;Caudoviricetes;;;;	d__Bacteria;p__Proteobacteria;c__Gammaproteobacteria;o__Xanthomonadales;f__Xanthomonadaceae;g__Xylella;s__Xylella fastidiosa	d__Bacteria;p__Proteobacteria;c__Gammaproteobacteria;o__Xanthomonadales;f__Xanthomonadaceae;g__Xylella;s__Xylella fastidiosa	DNA	33089	57.2	NA	NA	NA	NA	NA	IMGVR_UViG_2843818712_000005	36399502	JGI
Species_10	Group 1	IMGVR_UViG_2585427635_000008	Duplodnaviria;Heunggongvirae;Uroviricota;Caudoviricetes;;;;	d__Bacteria;p__Proteobacteria;c__Gammaproteobacteria;o__Xanthomonadales;f__Xanthomonadaceae;g__Xylella;s__Xylella fastidiosa	d__Bacteria;p__Proteobacteria;c__Gammaproteobacteria;o__Xanthomonadales;f__Xanthomonadaceae;g__Xylella;s__Xylella fastidiosa	DNA	41828	57.1	NA	NA	NA	NA	NA	IMGVR_UViG_2585427635_000008	36399502	JGI
Species_10	Group 1	IMGVR_UViG_2513237125_000006	Duplodnaviria;Heunggongvirae;Uroviricota;Caudoviricetes;;;;	d__Bacteria;p__Proteobacteria;c__Gammaproteobacteria;o__Xanthomonadales;f__Xanthomonadaceae;g__Xylella;s__Xylella fastidiosa	d__Bacteria;p__Proteobacteria;c__Gammaproteobacteria;o__Xanthomonadales;f__Xanthomonadaceae;g__Xylella;s__Xylella fastidiosa	DNA	39821	57.1	NA	NA	NA	NA	NA	IMGVR_UViG_2513237125_000006	36399502	JGI
Species_10	Group 1	IMGVR_UViG_2848635832_000005	Duplodnaviria;Heunggongvirae;Uroviricota;Caudoviricetes;;;;	d__Bacteria;p__Proteobacteria;c__Gammaproteobacteria;o__Xanthomonadales;f__Xanthomonadaceae;g__Xylella;s__Xylella fastidiosa	d__Bacteria;p__Proteobacteria;c__Gammaproteobacteria;o__Xanthomonadales;f__Xanthomonadaceae;g__Xylella;s__Xylella fastidiosa	DNA	33082	57.1	NA	NA	NA	NA	NA	IMGVR_UViG_2848635832_000005	36399502	JGI
Species_10	Group 1	IMGVR_UViG_2744054449_000001	Duplodnaviria;Heunggongvirae;Uroviricota;Caudoviricetes;;;;	d__Bacteria;p__Proteobacteria;c__Gammaproteobacteria;o__Xanthomonadales;f__Xanthomonadaceae;g__Xylella;s__Xylella fastidiosa	d__Bacteria;p__Proteobacteria;c__Gammaproteobacteria;o__Xanthomonadales;f__Xanthomonadaceae;g__Xylella;s__Xylella fastidiosa	DNA	21627	57.1	NA	NA	NA	NA	NA	IMGVR_UViG_2744054449_000001	36399502	JGI
Species_10	Group 1	IMGVR_UViG_2513237125_000007	Duplodnaviria;Heunggongvirae;Uroviricota;Caudoviricetes;;;;	d__Bacteria;p__Proteobacteria;c__Gammaproteobacteria;o__Xanthomonadales;f__Xanthomonadaceae;g__Xylella;s__Xylella fastidiosa	d__Bacteria;p__Proteobacteria;c__Gammaproteobacteria;o__Xanthomonadales;f__Xanthomonadaceae;g__Xylella;s__Xylella fastidiosa	DNA	77687	57	NA	NA	NA	NA	NA	IMGVR_UViG_2513237125_000007	36399502	JGI
Species_10	Group 1	IMGVR_UViG_2513237128_000004	Duplodnaviria;Heunggongvirae;Uroviricota;Caudoviricetes;;;;	d__Bacteria;p__Proteobacteria;c__Gammaproteobacteria;o__Xanthomonadales;f__Xanthomonadaceae;g__Xylella;s__Xylella fastidiosa	d__Bacteria;p__Proteobacteria;c__Gammaproteobacteria;o__Xanthomonadales;f__Xanthomonadaceae;g__Xylella;s__Xylella fastidiosa	DNA	42368	57	NA	NA	NA	NA	NA	IMGVR_UViG_2513237128_000004	36399502	JGI
Species_10	Group 1	IMGVR_UViG_2585427635_000007	Duplodnaviria;Heunggongvirae;Uroviricota;Caudoviricetes;;;;	d__Bacteria;p__Proteobacteria;c__Gammaproteobacteria;o__Xanthomonadales;f__Xanthomonadaceae;g__Xylella;s__Xylella fastidiosa	d__Bacteria;p__Proteobacteria;c__Gammaproteobacteria;o__Xanthomonadales;f__Xanthomonadaceae;g__Xylella;s__Xylella fastidiosa	DNA	34859	57	NA	NA	NA	NA	NA	IMGVR_UViG_2585427635_000007	36399502	JGI
Species_10	Group 1	IMGVR_UViG_2585427635_000004	Duplodnaviria;Heunggongvirae;Uroviricota;Caudoviricetes;;;;	d__Bacteria;p__Proteobacteria;c__Gammaproteobacteria;o__Xanthomonadales;f__Xanthomonadaceae;g__Xylella;s__Xylella fastidiosa	d__Bacteria;p__Proteobacteria;c__Gammaproteobacteria;o__Xanthomonadales;f__Xanthomonadaceae;g__Xylella;s__Xylella fastidiosa	DNA	34787	57	NA	NA	NA	NA	NA	IMGVR_UViG_2585427635_000004	36399502	JGI
Species_10	Group 1	IMGVR_UViG_2884965849_000008	Duplodnaviria;Heunggongvirae;Uroviricota;Caudoviricetes;;;;	d__Bacteria;p__Proteobacteria;c__Gammaproteobacteria;o__Xanthomonadales;f__Xanthomonadaceae;g__Xylella;s__Xylella fastidiosa	d__Bacteria;p__Proteobacteria;c__Gammaproteobacteria;o__Xanthomonadales;f__Xanthomonadaceae;g__Xylella;s__Xylella fastidiosa	DNA	34606	57	NA	NA	NA	NA	NA	IMGVR_UViG_2884965849_000008	36399502	JGI
Species_10	Group 1	IMGVR_UViG_2884973983_000008	Duplodnaviria;Heunggongvirae;Uroviricota;Caudoviricetes;;;;	d__Bacteria;p__Proteobacteria;c__Gammaproteobacteria;o__Xanthomonadales;f__Xanthomonadaceae;g__Xylella;s__Xylella fastidiosa	d__Bacteria;p__Proteobacteria;c__Gammaproteobacteria;o__Xanthomonadales;f__Xanthomonadaceae;g__Xylella;s__Xylella fastidiosa	DNA	34589	57	NA	NA	NA	NA	NA	IMGVR_UViG_2884973983_000008	36399502	JGI
Species_10	Group 1	IMGVR_UViG_2636415585_000005	Duplodnaviria;Heunggongvirae;Uroviricota;Caudoviricetes;;;;	d__Bacteria;p__Proteobacteria;c__Gammaproteobacteria;o__Xanthomonadales;f__Xanthomonadaceae;g__Xylella;s__Xylella fastidiosa	d__Bacteria;p__Proteobacteria;c__Gammaproteobacteria;o__Xanthomonadales;f__Xanthomonadaceae;g__Xylella;s__Xylella fastidiosa	DNA	29533	57	NA	NA	NA	NA	NA	IMGVR_UViG_2636415585_000005	36399502	JGI
Species_10	Group 1	IMGVR_UViG_2513237126_000002	Duplodnaviria;Heunggongvirae;Uroviricota;Caudoviricetes;;;;	d__Bacteria;p__Proteobacteria;c__Gammaproteobacteria;o__Xanthomonadales;f__Xanthomonadaceae;g__Xylella;s__Xylella fastidiosa	d__Bacteria;p__Proteobacteria;c__Gammaproteobacteria;o__Xanthomonadales;f__Xanthomonadaceae;g__Xylella;s__Xylella fastidiosa	DNA	42061	56.9	NA	NA	NA	NA	NA	IMGVR_UViG_2513237126_000002	36399502	JGI
Species_10	Group 1	IMGVR_UViG_637000348_000003	Duplodnaviria;Heunggongvirae;Uroviricota;Caudoviricetes;;;;	d__Bacteria;p__Proteobacteria;c__Gammaproteobacteria;o__Xanthomonadales;f__Xanthomonadaceae;g__Xylella;s__Xylella fastidiosa	d__Bacteria;p__Proteobacteria;c__Gammaproteobacteria;o__Xanthomonadales;f__Xanthomonadaceae;g__Xylella;s__Xylella fastidiosa	DNA	42059	56.9	NA	NA	NA	NA	NA	IMGVR_UViG_637000348_000003	36399502	JGI
Species_10	Group 1	IMGVR_UViG_2514752007_000002	Duplodnaviria;Heunggongvirae;Uroviricota;Caudoviricetes;;;;	d__Bacteria;p__Proteobacteria;c__Gammaproteobacteria;o__Xanthomonadales;f__Xanthomonadaceae;g__Xylella;s__Xylella fastidiosa	d__Bacteria;p__Proteobacteria;c__Gammaproteobacteria;o__Xanthomonadales;f__Xanthomonadaceae;g__Xylella;s__Xylella fastidiosa	DNA	42059	56.9	NA	NA	NA	NA	NA	IMGVR_UViG_2514752007_000002	36399502	JGI
Species_10	Group 1	IMGVR_UViG_2884976790_000001	Duplodnaviria;Heunggongvirae;Uroviricota;Caudoviricetes;;;;	d__Bacteria;p__Proteobacteria;c__Gammaproteobacteria;o__Xanthomonadales;f__Xanthomonadaceae;g__Xylella;s__Xylella fastidiosa	d__Bacteria;p__Proteobacteria;c__Gammaproteobacteria;o__Xanthomonadales;f__Xanthomonadaceae;g__Xylella;s__Xylella fastidiosa	DNA	38404	56.9	NA	NA	NA	NA	NA	IMGVR_UViG_2884976790_000001	36399502	JGI
Species_10	Group 1	IMGVR_UViG_2504643008_000004	Duplodnaviria;Heunggongvirae;Uroviricota;Caudoviricetes;;;;	d__Bacteria;p__Proteobacteria;c__Gammaproteobacteria;o__Xanthomonadales;f__Xanthomonadaceae;g__Xylella;s__Xylella fastidiosa	d__Bacteria;p__Proteobacteria;c__Gammaproteobacteria;o__Xanthomonadales;f__Xanthomonadaceae;g__Xylella;s__Xylella fastidiosa	DNA	35113	56.9	NA	NA	NA	NA	NA	IMGVR_UViG_2504643008_000004	36399502	JGI
Species_10	Group 1	IMGVR_UViG_2585427629_000004	Duplodnaviria;Heunggongvirae;Uroviricota;Caudoviricetes;;;;	d__Bacteria;p__Proteobacteria;c__Gammaproteobacteria;o__Xanthomonadales;f__Xanthomonadaceae;g__Xylella;s__Xylella fastidiosa	d__Bacteria;p__Proteobacteria;c__Gammaproteobacteria;o__Xanthomonadales;f__Xanthomonadaceae;g__Xylella;s__Xylella fastidiosa	DNA	35113	56.9	NA	NA	NA	NA	NA	IMGVR_UViG_2585427629_000004	36399502	JGI
Species_10	Group 1	IMGVR_UViG_2514752003_000004	Duplodnaviria;Heunggongvirae;Uroviricota;Caudoviricetes;;;;	d__Bacteria;p__Proteobacteria;c__Gammaproteobacteria;o__Xanthomonadales;f__Xanthomonadaceae;g__Xylella;s__Xylella fastidiosa	d__Bacteria;p__Proteobacteria;c__Gammaproteobacteria;o__Xanthomonadales;f__Xanthomonadaceae;g__Xylella;s__Xylella fastidiosa	DNA	32741	56.9	NA	NA	NA	NA	NA	IMGVR_UViG_2514752003_000004	36399502	JGI
Species_10	Group 1	IMGVR_UViG_2843821314_000004	Duplodnaviria;Heunggongvirae;Uroviricota;Caudoviricetes;;;;	d__Bacteria;p__Proteobacteria;c__Gammaproteobacteria;o__Xanthomonadales;f__Xanthomonadaceae;g__Xylella;s__Xylella fastidiosa	d__Bacteria;p__Proteobacteria;c__Gammaproteobacteria;o__Xanthomonadales;f__Xanthomonadaceae;g__Xylella;s__Xylella fastidiosa	DNA	40272	56.8	NA	NA	NA	NA	NA	IMGVR_UViG_2843821314_000004	36399502	JGI
Species_10	Group 1	IMGVR_UViG_2514752001_000003	Duplodnaviria;Heunggongvirae;Uroviricota;Caudoviricetes;;;;	d__Bacteria;p__Proteobacteria;c__Gammaproteobacteria;o__Xanthomonadales;f__Xanthomonadaceae;g__Xylella;s__Xylella fastidiosa	d__Bacteria;p__Proteobacteria;c__Gammaproteobacteria;o__Xanthomonadales;f__Xanthomonadaceae;g__Xylella;s__Xylella fastidiosa	DNA	40147	56.8	NA	NA	NA	NA	NA	IMGVR_UViG_2514752001_000003	36399502	JGI
Species_10	Group 1	IMGVR_UViG_2843818712_000003	Duplodnaviria;Heunggongvirae;Uroviricota;Caudoviricetes;;;;	d__Bacteria;p__Proteobacteria;c__Gammaproteobacteria;o__Xanthomonadales;f__Xanthomonadaceae;g__Xylella;s__Xylella fastidiosa	d__Bacteria;p__Proteobacteria;c__Gammaproteobacteria;o__Xanthomonadales;f__Xanthomonadaceae;g__Xylella;s__Xylella fastidiosa	DNA	37152	56.8	NA	NA	NA	NA	NA	IMGVR_UViG_2843818712_000003	36399502	JGI
Species_10	Group 1	IMGVR_UViG_2848635832_000003	Duplodnaviria;Heunggongvirae;Uroviricota;Caudoviricetes;;;;	d__Bacteria;p__Proteobacteria;c__Gammaproteobacteria;o__Xanthomonadales;f__Xanthomonadaceae;g__Xylella;s__Xylella fastidiosa	d__Bacteria;p__Proteobacteria;c__Gammaproteobacteria;o__Xanthomonadales;f__Xanthomonadaceae;g__Xylella;s__Xylella fastidiosa	DNA	37152	56.8	NA	NA	NA	NA	NA	IMGVR_UViG_2848635832_000003	36399502	JGI
Species_10	Group 1	IMGVR_UViG_2848638474_000003	Duplodnaviria;Heunggongvirae;Uroviricota;Caudoviricetes;;;;	d__Bacteria;p__Proteobacteria;c__Gammaproteobacteria;o__Xanthomonadales;f__Xanthomonadaceae;g__Xylella;s__Xylella fastidiosa	d__Bacteria;p__Proteobacteria;c__Gammaproteobacteria;o__Xanthomonadales;f__Xanthomonadaceae;g__Xylella;s__Xylella fastidiosa	DNA	37148	56.8	NA	NA	NA	NA	NA	IMGVR_UViG_2848638474_000003	36399502	JGI
Species_10	Group 1	IMGVR_UViG_2636415585_000001	Duplodnaviria;Heunggongvirae;Uroviricota;Caudoviricetes;;;;	d__Bacteria;p__Proteobacteria;c__Gammaproteobacteria;o__Xanthomonadales;f__Xanthomonadaceae;g__Xylella;s__Xylella fastidiosa	d__Bacteria;p__Proteobacteria;c__Gammaproteobacteria;o__Xanthomonadales;f__Xanthomonadaceae;g__Xylella;s__Xylella fastidiosa	DNA	30897	56.8	NA	NA	NA	NA	NA	IMGVR_UViG_2636415585_000001	36399502	JGI
Species_10	Group 1	IMGVR_UViG_2884973983_000001	Duplodnaviria;Heunggongvirae;Uroviricota;Caudoviricetes;;;;	d__Bacteria;p__Proteobacteria;c__Gammaproteobacteria;o__Xanthomonadales;f__Xanthomonadaceae;g__Xylella;s__Xylella fastidiosa	d__Bacteria;p__Proteobacteria;c__Gammaproteobacteria;o__Xanthomonadales;f__Xanthomonadaceae;g__Xylella;s__Xylella fastidiosa	DNA	38184	56.7	NA	NA	NA	NA	NA	IMGVR_UViG_2884973983_000001	36399502	JGI
Species_10	Group 1	IMGVR_UViG_2884965849_000001	Duplodnaviria;Heunggongvirae;Uroviricota;Caudoviricetes;;;;	d__Bacteria;p__Proteobacteria;c__Gammaproteobacteria;o__Xanthomonadales;f__Xanthomonadaceae;g__Xylella;s__Xylella fastidiosa	d__Bacteria;p__Proteobacteria;c__Gammaproteobacteria;o__Xanthomonadales;f__Xanthomonadaceae;g__Xylella;s__Xylella fastidiosa	DNA	38181	56.7	NA	NA	NA	NA	NA	IMGVR_UViG_2884965849_000001	36399502	JGI
Species_10	Group 1	IMGVR_UViG_2852275503_000013	Duplodnaviria;Heunggongvirae;Uroviricota;Caudoviricetes;;;;	d__Bacteria;p__Proteobacteria;c__Gammaproteobacteria;o__Xanthomonadales;f__Xanthomonadaceae;g__Xylella;s__Xylella fastidiosa	d__Bacteria;p__Proteobacteria;c__Gammaproteobacteria;o__Xanthomonadales;f__Xanthomonadaceae;g__Xylella;s__Xylella fastidiosa	DNA	36241	56.7	NA	NA	NA	NA	NA	IMGVR_UViG_2852275503_000013	36399502	JGI
Species_10	Group 1	IMGVR_UViG_2585427629_000008	Duplodnaviria;Heunggongvirae;Uroviricota;Caudoviricetes;;;;	d__Bacteria;p__Proteobacteria;c__Gammaproteobacteria;o__Xanthomonadales;f__Xanthomonadaceae;g__Xylella;s__Xylella fastidiosa	d__Bacteria;p__Proteobacteria;c__Gammaproteobacteria;o__Xanthomonadales;f__Xanthomonadaceae;g__Xylella;s__Xylella fastidiosa	DNA	46328	56.6	NA	NA	NA	NA	NA	IMGVR_UViG_2585427629_000008	36399502	JGI
Species_10	Group 1	IMGVR_UViG_2504643008_000008	Duplodnaviria;Heunggongvirae;Uroviricota;Caudoviricetes;;;;	d__Bacteria;p__Proteobacteria;c__Gammaproteobacteria;o__Xanthomonadales;f__Xanthomonadaceae;g__Xylella;s__Xylella fastidiosa	d__Bacteria;p__Proteobacteria;c__Gammaproteobacteria;o__Xanthomonadales;f__Xanthomonadaceae;g__Xylella;s__Xylella fastidiosa	DNA	46328	56.6	NA	NA	NA	NA	NA	IMGVR_UViG_2504643008_000008	36399502	JGI
Species_10	Group 1	IMGVR_UViG_2513237128_000010	Duplodnaviria;Heunggongvirae;Uroviricota;Caudoviricetes;;;;	d__Bacteria;p__Proteobacteria;c__Gammaproteobacteria;o__Xanthomonadales;f__Xanthomonadaceae;g__Xylella;s__Xylella fastidiosa	d__Bacteria;p__Proteobacteria;c__Gammaproteobacteria;o__Xanthomonadales;f__Xanthomonadaceae;g__Xylella;s__Xylella fastidiosa	DNA	43398	56.6	NA	NA	NA	NA	NA	IMGVR_UViG_2513237128_000010	36399502	JGI
Species_10	Group 1	IMGVR_UViG_2514752014_000005	Duplodnaviria;Heunggongvirae;Uroviricota;Caudoviricetes;;;;	d__Bacteria;p__Proteobacteria;c__Gammaproteobacteria;o__Xanthomonadales;f__Xanthomonadaceae;g__Xylella;s__Xylella fastidiosa	d__Bacteria;p__Proteobacteria;c__Gammaproteobacteria;o__Xanthomonadales;f__Xanthomonadaceae;g__Xylella;s__Xylella fastidiosa	DNA	43058	56.6	NA	NA	NA	NA	NA	IMGVR_UViG_2514752014_000005	36399502	JGI
Species_10	Group 1	IMGVR_UViG_641522660_000008	Duplodnaviria;Heunggongvirae;Uroviricota;Caudoviricetes;;;;	d__Bacteria;p__Proteobacteria;c__Gammaproteobacteria;o__Xanthomonadales;f__Xanthomonadaceae;g__Xylella;s__Xylella fastidiosa	d__Bacteria;p__Proteobacteria;c__Gammaproteobacteria;o__Xanthomonadales;f__Xanthomonadaceae;g__Xylella;s__Xylella fastidiosa	DNA	43058	56.6	NA	NA	NA	NA	NA	IMGVR_UViG_641522660_000008	36399502	JGI
Species_10	Group 1	IMGVR_UViG_637000349_000006	Duplodnaviria;Heunggongvirae;Uroviricota;Caudoviricetes;;;;	d__Bacteria;p__Proteobacteria;c__Gammaproteobacteria;o__Xanthomonadales;f__Xanthomonadaceae;g__Xylella;s__Xylella fastidiosa	d__Bacteria;p__Proteobacteria;c__Gammaproteobacteria;o__Xanthomonadales;f__Xanthomonadaceae;g__Xylella;s__Xylella fastidiosa	DNA	43057	56.6	NA	NA	NA	NA	NA	IMGVR_UViG_637000349_000006	36399502	JGI
Species_10	Group 1	IMGVR_UViG_2514752010_000004	Duplodnaviria;Heunggongvirae;Uroviricota;Caudoviricetes;;;;	d__Bacteria;p__Proteobacteria;c__Gammaproteobacteria;o__Xanthomonadales;f__Xanthomonadaceae;g__Xylella;s__Xylella fastidiosa	d__Bacteria;p__Proteobacteria;c__Gammaproteobacteria;o__Xanthomonadales;f__Xanthomonadaceae;g__Xylella;s__Xylella fastidiosa	DNA	43057	56.6	NA	NA	NA	NA	NA	IMGVR_UViG_2514752010_000004	36399502	JGI
Species_10	Group 1	IMGVR_UViG_2585427635_000005	Duplodnaviria;Heunggongvirae;Uroviricota;Caudoviricetes;;;;	d__Bacteria;p__Proteobacteria;c__Gammaproteobacteria;o__Xanthomonadales;f__Xanthomonadaceae;g__Xylella;s__Xylella fastidiosa	d__Bacteria;p__Proteobacteria;c__Gammaproteobacteria;o__Xanthomonadales;f__Xanthomonadaceae;g__Xylella;s__Xylella fastidiosa	DNA	41833	56.6	NA	NA	NA	NA	NA	IMGVR_UViG_2585427635_000005	36399502	JGI
Species_10	Group 1	IMGVR_UViG_2884973983_000004	Duplodnaviria;Heunggongvirae;Uroviricota;Caudoviricetes;;;;	d__Bacteria;p__Proteobacteria;c__Gammaproteobacteria;o__Xanthomonadales;f__Xanthomonadaceae;g__Xylella;s__Xylella fastidiosa	d__Bacteria;p__Proteobacteria;c__Gammaproteobacteria;o__Xanthomonadales;f__Xanthomonadaceae;g__Xylella;s__Xylella fastidiosa	DNA	38788	56.6	NA	NA	NA	NA	NA	IMGVR_UViG_2884973983_000004	36399502	JGI
Species_10	Group 1	IMGVR_UViG_2510065065_000004	Duplodnaviria;Heunggongvirae;Uroviricota;Caudoviricetes;;;;	d__Bacteria;p__Proteobacteria;c__Gammaproteobacteria;o__Xanthomonadales;f__Xanthomonadaceae;g__Xylella;s__Xylella fastidiosa	d__Bacteria;p__Proteobacteria;c__Gammaproteobacteria;o__Xanthomonadales;f__Xanthomonadaceae;g__Xylella;s__Xylella fastidiosa	DNA	129091	56.5	NA	NA	NA	NA	NA	IMGVR_UViG_2510065065_000004	36399502	JGI
Species_10	Group 1	IMGVR_UViG_2514752012_000007	Duplodnaviria;Heunggongvirae;Uroviricota;Caudoviricetes;;;;	d__Bacteria;p__Proteobacteria;c__Gammaproteobacteria;o__Xanthomonadales;f__Xanthomonadaceae;g__Xylella;s__Xylella fastidiosa	d__Bacteria;p__Proteobacteria;c__Gammaproteobacteria;o__Xanthomonadales;f__Xanthomonadaceae;g__Xylella;s__Xylella fastidiosa	DNA	40237	56.5	NA	NA	NA	NA	NA	IMGVR_UViG_2514752012_000007	36399502	JGI
Species_10	Group 1	IMGVR_UViG_648231719_000006	Duplodnaviria;Heunggongvirae;Uroviricota;Caudoviricetes;;;;	d__Bacteria;p__Proteobacteria;c__Gammaproteobacteria;o__Xanthomonadales;f__Xanthomonadaceae;g__Xylella;s__Xylella fastidiosa	d__Bacteria;p__Proteobacteria;c__Gammaproteobacteria;o__Xanthomonadales;f__Xanthomonadaceae;g__Xylella;s__Xylella fastidiosa	DNA	40237	56.5	NA	NA	NA	NA	NA	IMGVR_UViG_648231719_000006	36399502	JGI
Species_10	Group 1	IMGVR_UViG_641522659_000007	Duplodnaviria;Heunggongvirae;Uroviricota;Caudoviricetes;;;;	d__Bacteria;p__Proteobacteria;c__Gammaproteobacteria;o__Xanthomonadales;f__Xanthomonadaceae;g__Xylella;s__Xylella fastidiosa	d__Bacteria;p__Proteobacteria;c__Gammaproteobacteria;o__Xanthomonadales;f__Xanthomonadaceae;g__Xylella;s__Xylella fastidiosa	DNA	39154	56.5	NA	NA	NA	NA	NA	IMGVR_UViG_641522659_000007	36399502	JGI
Species_10	Group 1	IMGVR_UViG_2514752016_000005	Duplodnaviria;Heunggongvirae;Uroviricota;Caudoviricetes;;;;	d__Bacteria;p__Proteobacteria;c__Gammaproteobacteria;o__Xanthomonadales;f__Xanthomonadaceae;g__Xylella;s__Xylella fastidiosa	d__Bacteria;p__Proteobacteria;c__Gammaproteobacteria;o__Xanthomonadales;f__Xanthomonadaceae;g__Xylella;s__Xylella fastidiosa	DNA	39154	56.5	NA	NA	NA	NA	NA	IMGVR_UViG_2514752016_000005	36399502	JGI
Species_10	Group 1	IMGVR_UViG_2884965849_000005	Duplodnaviria;Heunggongvirae;Uroviricota;Caudoviricetes;;;;	d__Bacteria;p__Proteobacteria;c__Gammaproteobacteria;o__Xanthomonadales;f__Xanthomonadaceae;g__Xylella;s__Xylella fastidiosa	d__Bacteria;p__Proteobacteria;c__Gammaproteobacteria;o__Xanthomonadales;f__Xanthomonadaceae;g__Xylella;s__Xylella fastidiosa	DNA	39093	56.5	NA	NA	NA	NA	NA	IMGVR_UViG_2884965849_000005	36399502	JGI
Species_10	Group 1	IMGVR_UViG_2514752005_000011	Duplodnaviria;Heunggongvirae;Uroviricota;Caudoviricetes;;;;	d__Bacteria;p__Proteobacteria;c__Gammaproteobacteria;o__Xanthomonadales;f__Xanthomonadaceae;g__Xylella;s__Xylella fastidiosa	d__Bacteria;p__Proteobacteria;c__Gammaproteobacteria;o__Xanthomonadales;f__Xanthomonadaceae;g__Xylella;s__Xylella fastidiosa	DNA	27777	56.4	NA	NA	NA	NA	NA	IMGVR_UViG_2514752005_000011	36399502	JGI
Species_10	Group 1	IMGVR_UViG_638341237_000014	Duplodnaviria;Heunggongvirae;Uroviricota;Caudoviricetes;;;;	d__Bacteria;p__Proteobacteria;c__Gammaproteobacteria;o__Xanthomonadales;f__Xanthomonadaceae;g__Xylella;s__Xylella fastidiosa	d__Bacteria;p__Proteobacteria;c__Gammaproteobacteria;o__Xanthomonadales;f__Xanthomonadaceae;g__Xylella;s__Xylella fastidiosa	DNA	27777	56.4	NA	NA	NA	NA	NA	IMGVR_UViG_638341237_000014	36399502	JGI
Species_10	Group 1	IMGVR_UViG_2513237126_000007	Duplodnaviria;Heunggongvirae;Uroviricota;Caudoviricetes;;;;	d__Bacteria;p__Proteobacteria;c__Gammaproteobacteria;o__Xanthomonadales;f__Xanthomonadaceae;g__Xylella;s__Xylella fastidiosa	d__Bacteria;p__Proteobacteria;c__Gammaproteobacteria;o__Xanthomonadales;f__Xanthomonadaceae;g__Xylella;s__Xylella fastidiosa	DNA	45218	56.3	NA	NA	NA	NA	NA	IMGVR_UViG_2513237126_000007	36399502	JGI
Species_10	Group 1	IMGVR_UViG_637000348_000008	Duplodnaviria;Heunggongvirae;Uroviricota;Caudoviricetes;;;;	d__Bacteria;p__Proteobacteria;c__Gammaproteobacteria;o__Xanthomonadales;f__Xanthomonadaceae;g__Xylella;s__Xylella fastidiosa	d__Bacteria;p__Proteobacteria;c__Gammaproteobacteria;o__Xanthomonadales;f__Xanthomonadaceae;g__Xylella;s__Xylella fastidiosa	DNA	45218	56.3	NA	NA	NA	NA	NA	IMGVR_UViG_637000348_000008	36399502	JGI
Species_10	Group 1	IMGVR_UViG_2514752007_000007	Duplodnaviria;Heunggongvirae;Uroviricota;Caudoviricetes;;;;	d__Bacteria;p__Proteobacteria;c__Gammaproteobacteria;o__Xanthomonadales;f__Xanthomonadaceae;g__Xylella;s__Xylella fastidiosa	d__Bacteria;p__Proteobacteria;c__Gammaproteobacteria;o__Xanthomonadales;f__Xanthomonadaceae;g__Xylella;s__Xylella fastidiosa	DNA	45218	56.3	NA	NA	NA	NA	NA	IMGVR_UViG_2514752007_000007	36399502	JGI
Species_10	Group 1	IMGVR_UViG_2513237125_000008	Duplodnaviria;Heunggongvirae;Uroviricota;Caudoviricetes;;;;	d__Bacteria;p__Proteobacteria;c__Gammaproteobacteria;o__Xanthomonadales;f__Xanthomonadaceae;g__Xylella;s__Xylella fastidiosa	d__Bacteria;p__Proteobacteria;c__Gammaproteobacteria;o__Xanthomonadales;f__Xanthomonadaceae;g__Xylella;s__Xylella fastidiosa	DNA	44350	56.3	NA	NA	NA	NA	NA	IMGVR_UViG_2513237125_000008	36399502	JGI
Species_10	Group 1	IMGVR_UViG_2504643008_000009	Duplodnaviria;Heunggongvirae;Uroviricota;Caudoviricetes;;;;	d__Bacteria;p__Proteobacteria;c__Gammaproteobacteria;o__Xanthomonadales;f__Xanthomonadaceae;g__Xylella;s__Xylella fastidiosa	d__Bacteria;p__Proteobacteria;c__Gammaproteobacteria;o__Xanthomonadales;f__Xanthomonadaceae;g__Xylella;s__Xylella fastidiosa	DNA	85028	56.2	NA	NA	NA	NA	NA	IMGVR_UViG_2504643008_000009	36399502	JGI
Species_10	Group 1	IMGVR_UViG_2585427629_000009	Duplodnaviria;Heunggongvirae;Uroviricota;Caudoviricetes;;;;	d__Bacteria;p__Proteobacteria;c__Gammaproteobacteria;o__Xanthomonadales;f__Xanthomonadaceae;g__Xylella;s__Xylella fastidiosa	d__Bacteria;p__Proteobacteria;c__Gammaproteobacteria;o__Xanthomonadales;f__Xanthomonadaceae;g__Xylella;s__Xylella fastidiosa	DNA	85028	56.2	NA	NA	NA	NA	NA	IMGVR_UViG_2585427629_000009	36399502	JGI
Species_10	Group 1	IMGVR_UViG_2585427635_000006	Duplodnaviria;Heunggongvirae;Uroviricota;Caudoviricetes;;;;	d__Bacteria;p__Proteobacteria;c__Gammaproteobacteria;o__Xanthomonadales;f__Xanthomonadaceae;g__Xylella;s__Xylella fastidiosa	d__Bacteria;p__Proteobacteria;c__Gammaproteobacteria;o__Xanthomonadales;f__Xanthomonadaceae;g__Xylella;s__Xylella fastidiosa	DNA	83666	56.2	NA	NA	NA	NA	NA	IMGVR_UViG_2585427635_000006	36399502	JGI
Species_10	Group 1	IMGVR_UViG_2510065065_000008	Duplodnaviria;Heunggongvirae;Uroviricota;Caudoviricetes;;;;	d__Bacteria;p__Proteobacteria;c__Gammaproteobacteria;o__Xanthomonadales;f__Xanthomonadaceae;g__Xylella;s__Xylella fastidiosa	d__Bacteria;p__Proteobacteria;c__Gammaproteobacteria;o__Xanthomonadales;f__Xanthomonadaceae;g__Xylella;s__Xylella fastidiosa	DNA	44716	56.2	NA	NA	NA	NA	NA	IMGVR_UViG_2510065065_000008	36399502	JGI
Species_10	Group 1	IMGVR_UViG_2504643008_000003	Duplodnaviria;Heunggongvirae;Uroviricota;Caudoviricetes;;;;	d__Bacteria;p__Proteobacteria;c__Gammaproteobacteria;o__Xanthomonadales;f__Xanthomonadaceae;g__Xylella;s__Xylella fastidiosa	d__Bacteria;p__Proteobacteria;c__Gammaproteobacteria;o__Xanthomonadales;f__Xanthomonadaceae;g__Xylella;s__Xylella fastidiosa	DNA	40923	56.1	NA	NA	NA	NA	NA	IMGVR_UViG_2504643008_000003	36399502	JGI
Species_10	Group 1	IMGVR_UViG_2585427629_000002	Duplodnaviria;Heunggongvirae;Uroviricota;Caudoviricetes;;;;	d__Bacteria;p__Proteobacteria;c__Gammaproteobacteria;o__Xanthomonadales;f__Xanthomonadaceae;g__Xylella;s__Xylella fastidiosa	d__Bacteria;p__Proteobacteria;c__Gammaproteobacteria;o__Xanthomonadales;f__Xanthomonadaceae;g__Xylella;s__Xylella fastidiosa	DNA	40923	56.1	NA	NA	NA	NA	NA	IMGVR_UViG_2585427629_000002	36399502	JGI
Species_10	Group 1	IMGVR_UViG_2852272815_000001	Duplodnaviria;Heunggongvirae;Uroviricota;Caudoviricetes;;;;	d__Bacteria;p__Proteobacteria;c__Gammaproteobacteria;o__Xanthomonadales;f__Xanthomonadaceae;g__Xylella;s__Xylella fastidiosa	d__Bacteria;p__Proteobacteria;c__Gammaproteobacteria;o__Xanthomonadales;f__Xanthomonadaceae;g__Xylella;s__Xylella fastidiosa	DNA	22799	56.1	NA	NA	NA	NA	NA	IMGVR_UViG_2852272815_000001	36399502	JGI
Species_10	Group 1	IMGVR_UViG_2852281303_000003	Duplodnaviria;Heunggongvirae;Uroviricota;Caudoviricetes;;;;	d__Bacteria;p__Proteobacteria;c__Gammaproteobacteria;o__Xanthomonadales;f__Xanthomonadaceae;g__Xylella;s__Xylella fastidiosa	d__Bacteria;p__Proteobacteria;c__Gammaproteobacteria;o__Xanthomonadales;f__Xanthomonadaceae;g__Xylella;s__Xylella fastidiosa	DNA	21996	56.1	NA	NA	NA	NA	NA	IMGVR_UViG_2852281303_000003	36399502	JGI
Species_10	Group 1	IMGVR_UViG_2514752001_000006	Duplodnaviria;Heunggongvirae;Uroviricota;Caudoviricetes;;;;	d__Bacteria;p__Proteobacteria;c__Gammaproteobacteria;o__Xanthomonadales;f__Xanthomonadaceae;g__Xylella;s__Xylella fastidiosa	d__Bacteria;p__Proteobacteria;c__Gammaproteobacteria;o__Xanthomonadales;f__Xanthomonadaceae;g__Xylella;s__Xylella fastidiosa	DNA	21527	56.1	NA	NA	NA	NA	NA	IMGVR_UViG_2514752001_000006	36399502	JGI
Species_10	Group 1	IMGVR_UViG_2884965849_000003	Duplodnaviria;Heunggongvirae;Uroviricota;Caudoviricetes;;;;	d__Bacteria;p__Proteobacteria;c__Gammaproteobacteria;o__Xanthomonadales;f__Xanthomonadaceae;g__Xylella;s__Xylella fastidiosa	d__Bacteria;p__Proteobacteria;c__Gammaproteobacteria;o__Xanthomonadales;f__Xanthomonadaceae;g__Xylella;s__Xylella fastidiosa	DNA	45513	56	NA	NA	NA	NA	NA	IMGVR_UViG_2884965849_000003	36399502	JGI
Species_10	Group 1	IMGVR_UViG_2514752003_000006	Duplodnaviria;Heunggongvirae;Uroviricota;Caudoviricetes;;;;	d__Bacteria;p__Proteobacteria;c__Gammaproteobacteria;o__Xanthomonadales;f__Xanthomonadaceae;g__Xylella;s__Xylella fastidiosa	d__Bacteria;p__Proteobacteria;c__Gammaproteobacteria;o__Xanthomonadales;f__Xanthomonadaceae;g__Xylella;s__Xylella fastidiosa	DNA	22681	56	NA	NA	NA	NA	NA	IMGVR_UViG_2514752003_000006	36399502	JGI
Species_10	Group 1	IMGVR_UViG_2884965849_000011	Duplodnaviria;Heunggongvirae;Uroviricota;Caudoviricetes;;;;	d__Bacteria;p__Proteobacteria;c__Gammaproteobacteria;o__Xanthomonadales;f__Xanthomonadaceae;g__Xylella;s__Xylella fastidiosa	d__Bacteria;p__Proteobacteria;c__Gammaproteobacteria;o__Xanthomonadales;f__Xanthomonadaceae;g__Xylella;s__Xylella fastidiosa	DNA	44729	55.8	NA	NA	NA	NA	NA	IMGVR_UViG_2884965849_000011	36399502	JGI
Species_10	Group 1	IMGVR_UViG_2884976790_000003	Duplodnaviria;Heunggongvirae;Uroviricota;Caudoviricetes;;;;	d__Bacteria;p__Proteobacteria;c__Gammaproteobacteria;o__Xanthomonadales;f__Xanthomonadaceae;g__Xylella;s__Xylella fastidiosa	d__Bacteria;p__Proteobacteria;c__Gammaproteobacteria;o__Xanthomonadales;f__Xanthomonadaceae;g__Xylella;s__Xylella fastidiosa	DNA	44380	55.8	NA	NA	NA	NA	NA	IMGVR_UViG_2884976790_000003	36399502	JGI
Species_10	Group 1	IMGVR_UViG_2513237128_000008	Duplodnaviria;Heunggongvirae;Uroviricota;Caudoviricetes;;;;	d__Bacteria;p__Proteobacteria;c__Gammaproteobacteria;o__Xanthomonadales;f__Xanthomonadaceae;g__Xylella;s__Xylella fastidiosa	d__Bacteria;p__Proteobacteria;c__Gammaproteobacteria;o__Xanthomonadales;f__Xanthomonadaceae;g__Xylella;s__Xylella fastidiosa	DNA	43209	55.8	NA	NA	NA	NA	NA	IMGVR_UViG_2513237128_000008	36399502	JGI
Species_10	Group 1	IMGVR_UViG_2585427635_000010	Duplodnaviria;Heunggongvirae;Uroviricota;Caudoviricetes;;;;	d__Bacteria;p__Proteobacteria;c__Gammaproteobacteria;o__Xanthomonadales;f__Xanthomonadaceae;g__Xylella;s__Xylella fastidiosa	d__Bacteria;p__Proteobacteria;c__Gammaproteobacteria;o__Xanthomonadales;f__Xanthomonadaceae;g__Xylella;s__Xylella fastidiosa	DNA	42595	55.8	NA	NA	NA	NA	NA	IMGVR_UViG_2585427635_000010	36399502	JGI
Species_10	Group 1	IMGVR_UViG_637000348_000005	Duplodnaviria;Heunggongvirae;Uroviricota;Caudoviricetes;;;;	d__Bacteria;p__Proteobacteria;c__Gammaproteobacteria;o__Xanthomonadales;f__Xanthomonadaceae;g__Xylella;s__Xylella fastidiosa	d__Bacteria;p__Proteobacteria;c__Gammaproteobacteria;o__Xanthomonadales;f__Xanthomonadaceae;g__Xylella;s__Xylella fastidiosa	DNA	40910	55.8	NA	NA	NA	NA	NA	IMGVR_UViG_637000348_000005	36399502	JGI
Species_10	Group 1	IMGVR_UViG_2514752007_000004	Duplodnaviria;Heunggongvirae;Uroviricota;Caudoviricetes;;;;	d__Bacteria;p__Proteobacteria;c__Gammaproteobacteria;o__Xanthomonadales;f__Xanthomonadaceae;g__Xylella;s__Xylella fastidiosa	d__Bacteria;p__Proteobacteria;c__Gammaproteobacteria;o__Xanthomonadales;f__Xanthomonadaceae;g__Xylella;s__Xylella fastidiosa	DNA	40910	55.8	NA	NA	NA	NA	NA	IMGVR_UViG_2514752007_000004	36399502	JGI
Species_10	Group 1	IMGVR_UViG_2513237126_000004	Duplodnaviria;Heunggongvirae;Uroviricota;Caudoviricetes;;;;	d__Bacteria;p__Proteobacteria;c__Gammaproteobacteria;o__Xanthomonadales;f__Xanthomonadaceae;g__Xylella;s__Xylella fastidiosa	d__Bacteria;p__Proteobacteria;c__Gammaproteobacteria;o__Xanthomonadales;f__Xanthomonadaceae;g__Xylella;s__Xylella fastidiosa	DNA	40909	55.8	NA	NA	NA	NA	NA	IMGVR_UViG_2513237126_000004	36399502	JGI
Species_10	Group 1	IMGVR_UViG_2513237127_000007	Duplodnaviria;Heunggongvirae;Uroviricota;Caudoviricetes;;;;	d__Bacteria;p__Proteobacteria;c__Gammaproteobacteria;o__Xanthomonadales;f__Xanthomonadaceae;g__Xylella;s__Xylella fastidiosa	d__Bacteria;p__Proteobacteria;c__Gammaproteobacteria;o__Xanthomonadales;f__Xanthomonadaceae;g__Xylella;s__Xylella fastidiosa	DNA	43308	55.6	NA	NA	NA	NA	NA	IMGVR_UViG_2513237127_000007	36399502	JGI
Species_10	Group 1	IMGVR_UViG_2513237125_000004	Duplodnaviria;Heunggongvirae;Uroviricota;Caudoviricetes;;;;	d__Bacteria;p__Proteobacteria;c__Gammaproteobacteria;o__Xanthomonadales;f__Xanthomonadaceae;g__Xylella;s__Xylella fastidiosa	d__Bacteria;p__Proteobacteria;c__Gammaproteobacteria;o__Xanthomonadales;f__Xanthomonadaceae;g__Xylella;s__Xylella fastidiosa	DNA	44690	55.5	NA	NA	NA	NA	NA	IMGVR_UViG_2513237125_000004	36399502	JGI
Species_10	Group 1	IMGVR_UViG_2514752001_000008	Duplodnaviria;Heunggongvirae;Uroviricota;Caudoviricetes;;;;	d__Bacteria;p__Proteobacteria;c__Gammaproteobacteria;o__Xanthomonadales;f__Xanthomonadaceae;g__Xylella;s__Xylella fastidiosa	d__Bacteria;p__Proteobacteria;c__Gammaproteobacteria;o__Xanthomonadales;f__Xanthomonadaceae;g__Xylella;s__Xylella fastidiosa	DNA	40194	55.5	NA	NA	NA	NA	NA	IMGVR_UViG_2514752001_000008	36399502	JGI
Species_10	Group 1	IMGVR_UViG_2516493001_000002	Duplodnaviria;Heunggongvirae;Uroviricota;Caudoviricetes;;;;	d__Bacteria;p__Proteobacteria;c__Gammaproteobacteria;o__Xanthomonadales;f__Xanthomonadaceae;g__Xylella;s__Xylella fastidiosa	d__Bacteria;p__Proteobacteria;c__Gammaproteobacteria;o__Xanthomonadales;f__Xanthomonadaceae;g__Xylella;s__Xylella fastidiosa	DNA	24824	55.5	NA	NA	NA	NA	NA	IMGVR_UViG_2516493001_000002	36399502	JGI
Species_10	Group 1	IMGVR_UViG_2848256009_000007	Duplodnaviria;Heunggongvirae;Uroviricota;Caudoviricetes;;;;	d__Bacteria;p__Proteobacteria;c__Gammaproteobacteria;o__Xanthomonadales;f__Xanthomonadaceae;g__Xylella;s__Xylella fastidiosa	d__Bacteria;p__Proteobacteria;c__Gammaproteobacteria;o__Xanthomonadales;f__Xanthomonadaceae;g__Xylella;s__Xylella fastidiosa	DNA	47231	55.4	NA	NA	NA	NA	NA	IMGVR_UViG_2848256009_000007	36399502	JGI
Species_10	Group 1	IMGVR_UViG_2843818712_000004	Duplodnaviria;Heunggongvirae;Uroviricota;Caudoviricetes;;;;	d__Bacteria;p__Proteobacteria;c__Gammaproteobacteria;o__Xanthomonadales;f__Xanthomonadaceae;g__Xylella;s__Xylella fastidiosa	d__Bacteria;p__Proteobacteria;c__Gammaproteobacteria;o__Xanthomonadales;f__Xanthomonadaceae;g__Xylella;s__Xylella fastidiosa	DNA	47231	55.4	NA	NA	NA	NA	NA	IMGVR_UViG_2843818712_000004	36399502	JGI
Species_10	Group 1	IMGVR_UViG_2848635832_000004	Duplodnaviria;Heunggongvirae;Uroviricota;Caudoviricetes;;;;	d__Bacteria;p__Proteobacteria;c__Gammaproteobacteria;o__Xanthomonadales;f__Xanthomonadaceae;g__Xylella;s__Xylella fastidiosa	d__Bacteria;p__Proteobacteria;c__Gammaproteobacteria;o__Xanthomonadales;f__Xanthomonadaceae;g__Xylella;s__Xylella fastidiosa	DNA	47230	55.4	NA	NA	NA	NA	NA	IMGVR_UViG_2848635832_000004	36399502	JGI
Species_10	Group 1	IMGVR_UViG_2848638474_000004	Duplodnaviria;Heunggongvirae;Uroviricota;Caudoviricetes;;;;	d__Bacteria;p__Proteobacteria;c__Gammaproteobacteria;o__Xanthomonadales;f__Xanthomonadaceae;g__Xylella;s__Xylella fastidiosa	d__Bacteria;p__Proteobacteria;c__Gammaproteobacteria;o__Xanthomonadales;f__Xanthomonadaceae;g__Xylella;s__Xylella fastidiosa	DNA	47218	55.4	NA	NA	NA	NA	NA	IMGVR_UViG_2848638474_000004	36399502	JGI
Species_10	Group 1	IMGVR_UViG_2585427635_000009	Duplodnaviria;Heunggongvirae;Uroviricota;Caudoviricetes;;;;	d__Bacteria;p__Proteobacteria;c__Gammaproteobacteria;o__Xanthomonadales;f__Xanthomonadaceae;g__Xylella;s__Xylella fastidiosa	d__Bacteria;p__Proteobacteria;c__Gammaproteobacteria;o__Xanthomonadales;f__Xanthomonadaceae;g__Xylella;s__Xylella fastidiosa	DNA	45124	55.4	NA	NA	NA	NA	NA	IMGVR_UViG_2585427635_000009	36399502	JGI
Species_10	Group 1	IMGVR_UViG_2516493001_000001	Duplodnaviria;Heunggongvirae;Uroviricota;Caudoviricetes;;;;	d__Bacteria;p__Proteobacteria;c__Gammaproteobacteria;o__Xanthomonadales;f__Xanthomonadaceae;g__Xylella;s__Xylella fastidiosa	d__Bacteria;p__Proteobacteria;c__Gammaproteobacteria;o__Xanthomonadales;f__Xanthomonadaceae;g__Xylella;s__Xylella fastidiosa	DNA	34268	55.1	NA	NA	NA	NA	NA	IMGVR_UViG_2516493001_000001	36399502	JGI
Species_10	Group 1	IMGVR_UViG_2843821314_000007	Duplodnaviria;Heunggongvirae;Uroviricota;Caudoviricetes;;;;	d__Bacteria;p__Proteobacteria;c__Gammaproteobacteria;o__Xanthomonadales;f__Xanthomonadaceae;g__Xylella;s__Xylella fastidiosa	d__Bacteria;p__Proteobacteria;c__Gammaproteobacteria;o__Xanthomonadales;f__Xanthomonadaceae;g__Xylella;s__Xylella fastidiosa	DNA	28686	54.6	NA	NA	NA	NA	NA	IMGVR_UViG_2843821314_000007	36399502	JGI
Species_10	Group 1	IMGVR_UViG_2898399730_000005	Duplodnaviria;Heunggongvirae;Uroviricota;Caudoviricetes;;;;	d__Bacteria;p__Proteobacteria;c__Gammaproteobacteria;o__Xanthomonadales;f__Xanthomonadaceae;g__Xylella;s__Xylella fastidiosa	d__Bacteria;p__Proteobacteria;c__Gammaproteobacteria;o__Xanthomonadales;f__Xanthomonadaceae;g__Xylella;s__Xylella fastidiosa	DNA	21057	54.4	NA	NA	NA	NA	NA	IMGVR_UViG_2898399730_000005	36399502	JGI
Species_10	Group 1	IMGVR_UViG_2884973983_000005	Duplodnaviria;Heunggongvirae;Uroviricota;Caudoviricetes;;;;	d__Bacteria;p__Proteobacteria;c__Gammaproteobacteria;o__Xanthomonadales;f__Xanthomonadaceae;g__Xylella;s__Xylella fastidiosa	d__Bacteria;p__Proteobacteria;c__Gammaproteobacteria;o__Xanthomonadales;f__Xanthomonadaceae;g__Xylella;s__Xylella fastidiosa	DNA	22373	54.2	NA	NA	NA	NA	NA	IMGVR_UViG_2884973983_000005	36399502	JGI
Species_10	Group 1	IMGVR_UViG_2884965849_000006	Duplodnaviria;Heunggongvirae;Uroviricota;Caudoviricetes;;;;	d__Bacteria;p__Proteobacteria;c__Gammaproteobacteria;o__Xanthomonadales;f__Xanthomonadaceae;g__Xylella;s__Xylella fastidiosa	d__Bacteria;p__Proteobacteria;c__Gammaproteobacteria;o__Xanthomonadales;f__Xanthomonadaceae;g__Xylella;s__Xylella fastidiosa	DNA	22373	54.2	NA	NA	NA	NA	NA	IMGVR_UViG_2884965849_000006	36399502	JGI
Species_10	Group 1	IMGVR_UViG_2884976790_000005	Duplodnaviria;Heunggongvirae;Uroviricota;Caudoviricetes;;;;	d__Bacteria;p__Proteobacteria;c__Gammaproteobacteria;o__Xanthomonadales;f__Xanthomonadaceae;g__Xylella;s__Xylella fastidiosa	d__Bacteria;p__Proteobacteria;c__Gammaproteobacteria;o__Xanthomonadales;f__Xanthomonadaceae;g__Xylella;s__Xylella fastidiosa	DNA	23119	54.1	NA	NA	NA	NA	NA	IMGVR_UViG_2884976790_000005	36399502	JGI
Species_10	Group 1	IMGVR_UViG_2514752016_000004	Duplodnaviria;Heunggongvirae;Uroviricota;Caudoviricetes;;;;	d__Bacteria;p__Proteobacteria;c__Gammaproteobacteria;o__Xanthomonadales;f__Xanthomonadaceae;g__Xylella;s__Xylella fastidiosa	d__Bacteria;p__Proteobacteria;c__Gammaproteobacteria;o__Xanthomonadales;f__Xanthomonadaceae;g__Xylella;s__Xylella fastidiosa	DNA	22612	54.1	NA	NA	NA	NA	NA	IMGVR_UViG_2514752016_000004	36399502	JGI
Species_10	Group 1	IMGVR_UViG_641522659_000006	Duplodnaviria;Heunggongvirae;Uroviricota;Caudoviricetes;;;;	d__Bacteria;p__Proteobacteria;c__Gammaproteobacteria;o__Xanthomonadales;f__Xanthomonadaceae;g__Xylella;s__Xylella fastidiosa	d__Bacteria;p__Proteobacteria;c__Gammaproteobacteria;o__Xanthomonadales;f__Xanthomonadaceae;g__Xylella;s__Xylella fastidiosa	DNA	22612	54.1	NA	NA	NA	NA	NA	IMGVR_UViG_641522659_000006	36399502	JGI
Species_10	Group 1	IMGVR_UViG_2514752001_000004	Duplodnaviria;Heunggongvirae;Uroviricota;Caudoviricetes;;;;	d__Bacteria;p__Proteobacteria;c__Gammaproteobacteria;o__Xanthomonadales;f__Xanthomonadaceae;g__Xylella;s__Xylella fastidiosa	d__Bacteria;p__Proteobacteria;c__Gammaproteobacteria;o__Xanthomonadales;f__Xanthomonadaceae;g__Xylella;s__Xylella fastidiosa	DNA	22612	54.1	NA	NA	NA	NA	NA	IMGVR_UViG_2514752001_000004	36399502	JGI
Species_10	Group 1	IMGVR_UViG_2514752005_000008	Duplodnaviria;Heunggongvirae;Uroviricota;Caudoviricetes;;;;	d__Bacteria;p__Proteobacteria;c__Gammaproteobacteria;o__Xanthomonadales;f__Xanthomonadaceae;g__Xylella;s__Xylella fastidiosa	d__Bacteria;p__Proteobacteria;c__Gammaproteobacteria;o__Xanthomonadales;f__Xanthomonadaceae;g__Xylella;s__Xylella fastidiosa	DNA	27267	54	NA	NA	NA	NA	NA	IMGVR_UViG_2514752005_000008	36399502	JGI
Species_10	Group 1	IMGVR_UViG_638341237_000011	Duplodnaviria;Heunggongvirae;Uroviricota;Caudoviricetes;;;;	d__Bacteria;p__Proteobacteria;c__Gammaproteobacteria;o__Xanthomonadales;f__Xanthomonadaceae;g__Xylella;s__Xylella fastidiosa	d__Bacteria;p__Proteobacteria;c__Gammaproteobacteria;o__Xanthomonadales;f__Xanthomonadaceae;g__Xylella;s__Xylella fastidiosa	DNA	27267	54	NA	NA	NA	NA	NA	IMGVR_UViG_638341237_000011	36399502	JGI
Species_10	Group 1	IMGVR_UViG_2884973983_000006	Duplodnaviria;Heunggongvirae;Uroviricota;Caudoviricetes;;;;	d__Bacteria;p__Proteobacteria;c__Gammaproteobacteria;o__Xanthomonadales;f__Xanthomonadaceae;g__Xylella;s__Xylella fastidiosa	d__Bacteria;p__Proteobacteria;c__Gammaproteobacteria;o__Xanthomonadales;f__Xanthomonadaceae;g__Xylella;s__Xylella fastidiosa	DNA	50922	53.6	NA	NA	NA	NA	NA	IMGVR_UViG_2884973983_000006	36399502	JGI
Species_10	Group 1	IMGVR_UViG_2645728018_000011	Duplodnaviria;Heunggongvirae;Uroviricota;Caudoviricetes;;;;	d__Bacteria;p__Proteobacteria;c__Gammaproteobacteria;o__Xanthomonadales;f__Xanthomonadaceae;g__Xylella;s__Xylella fastidiosa	d__Bacteria;p__Proteobacteria;c__Gammaproteobacteria;o__Xanthomonadales;f__Xanthomonadaceae;g__Xylella;s__Xylella fastidiosa	DNA	22924	53.4	NA	NA	NA	NA	NA	IMGVR_UViG_2645728018_000011	36399502	JGI
Species_10	Group 1	IMGVR_UViG_2563367189_000013	Duplodnaviria;Heunggongvirae;Uroviricota;Caudoviricetes;;;;	d__Bacteria;p__Proteobacteria;c__Gammaproteobacteria;o__Xanthomonadales;f__Xanthomonadaceae;g__Xylella;s__Xylella fastidiosa	d__Bacteria;p__Proteobacteria;c__Gammaproteobacteria;o__Xanthomonadales;f__Xanthomonadaceae;g__Xylella;s__Xylella fastidiosa	DNA	21791	52.2	NA	NA	NA	NA	NA	IMGVR_UViG_2563367189_000013	36399502	JGI
Species_10	Group 1	IMGVR_UViG_2713897268_000015	Duplodnaviria;Heunggongvirae;Uroviricota;Caudoviricetes;;;;	d__Bacteria;p__Proteobacteria;c__Gammaproteobacteria;o__Xanthomonadales;f__Xanthomonadaceae;g__Xylella;s__Xylella fastidiosa	d__Bacteria;p__Proteobacteria;c__Gammaproteobacteria;o__Xanthomonadales;f__Xanthomonadaceae;g__Xylella;s__Xylella fastidiosa	DNA	31582	51.1	NA	NA	NA	NA	NA	IMGVR_UViG_2713897268_000015	36399502	JGI
Species_1018	Group 1	IMGVR_UViG_2545555870_000001	Duplodnaviria;Heunggongvirae;Uroviricota;Caudoviricetes;;;;	d__Bacteria;p__Firmicutes_A;c__Clostridia;o__Oscillospirales;f__Oscillospiraceae;g__ER4;s__ER4 sp000765235	d__Bacteria;p__Firmicutes_A;c__Clostridia;o__Oscillospirales;f__Oscillospiraceae;g__ER4;s__ER4 sp000765235	DNA	39679	62.4	NA	NA	NA	NA	NA	IMGVR_UViG_2545555870_000001	36399502	JGI
Species_1018	Group 1	IMGVR_UViG_2513237329_000010	Duplodnaviria;Heunggongvirae;Uroviricota;Caudoviricetes;;;;	d__Bacteria;p__Firmicutes_A;c__Clostridia;o__Oscillospirales;f__Oscillospiraceae;g__Flavonifractor;s__Flavonifractor plautii	d__Bacteria;p__Firmicutes_A;c__Clostridia;o__Oscillospirales;f__Oscillospiraceae;g__Flavonifractor;s__Flavonifractor plautii	DNA	88668	55	NA	NA	NA	NA	NA	IMGVR_UViG_2513237329_000010	36399502	JGI
Species_1018	Group 1	IMGVR_UViG_2814123278_000003	Duplodnaviria;Heunggongvirae;Uroviricota;Caudoviricetes;;;;	d__Bacteria;p__Firmicutes_A;c__Clostridia;o__Oscillospirales;f__Oscillospiraceae;g__Flavonifractor;s__Flavonifractor plautii	d__Bacteria;p__Firmicutes_A;c__Clostridia;o__Oscillospirales;f__Oscillospiraceae;g__Flavonifractor;s__Flavonifractor plautii	DNA	46835	48.6	NA	NA	NA	NA	NA	IMGVR_UViG_2814123278_000003	36399502	JGI
Species_1018	Group 1	IMGVR_UViG_2597490299_000013	Duplodnaviria;Heunggongvirae;Uroviricota;Caudoviricetes;;;;	d__Bacteria;p__Firmicutes_A;c__Clostridia;o__Oscillospirales;f__Oscillospiraceae;g__Flavonifractor;s__Flavonifractor plautii	d__Bacteria;p__Firmicutes_A;c__Clostridia;o__Oscillospirales;f__Oscillospiraceae;g__Flavonifractor;s__Flavonifractor plautii	DNA	45863	48.4	NA	NA	NA	NA	NA	IMGVR_UViG_2597490299_000013	36399502	JGI
Species_1018	Group 1	IMGVR_UViG_2897530398_000008	Duplodnaviria;Heunggongvirae;Uroviricota;Caudoviricetes;;;;	d__Bacteria;p__Firmicutes_A;c__Clostridia;o__Oscillospirales;f__Oscillospiraceae;g__Pseudoflavonifractor;s__Pseudoflavonifractor sp014287675	d__Bacteria;p__Firmicutes_A;c__Clostridia;o__Oscillospirales;f__Oscillospiraceae;g__Pseudoflavonifractor;s__Pseudoflavonifractor sp014287675	DNA	46635	48.3	NA	NA	NA	NA	NA	IMGVR_UViG_2897530398_000008	36399502	JGI
Species_1018	Group 1	IMGVR_UViG_2893058315_000007	Duplodnaviria;Heunggongvirae;Uroviricota;Caudoviricetes;;;;	d__Bacteria;p__Firmicutes_A;c__Clostridia;o__Oscillospirales;f__Oscillospiraceae;g__Pseudoflavonifractor;s__Pseudoflavonifractor sp014287675	d__Bacteria;p__Firmicutes_A;c__Clostridia;o__Oscillospirales;f__Oscillospiraceae;g__Pseudoflavonifractor;s__Pseudoflavonifractor sp014287675	DNA	46635	48.3	NA	NA	NA	NA	NA	IMGVR_UViG_2893058315_000007	36399502	JGI
Species_1018	Group 1	IMGVR_UViG_2897550220_000007	Duplodnaviria;Heunggongvirae;Uroviricota;Caudoviricetes;;;;	d__Bacteria;p__Firmicutes_A;c__Clostridia;o__Oscillospirales;f__Oscillospiraceae;g__Pseudoflavonifractor;s__Pseudoflavonifractor sp014287675	d__Bacteria;p__Firmicutes_A;c__Clostridia;o__Oscillospirales;f__Oscillospiraceae;g__Pseudoflavonifractor;s__Pseudoflavonifractor sp014287675	DNA	46635	48.3	NA	NA	NA	NA	NA	IMGVR_UViG_2897550220_000007	36399502	JGI
Species_1018	Group 1	IMGVR_UViG_2893038805_000007	Duplodnaviria;Heunggongvirae;Uroviricota;Caudoviricetes;;;;	d__Bacteria;p__Firmicutes_A;c__Clostridia;o__Oscillospirales;f__Oscillospiraceae;g__Pseudoflavonifractor;s__Pseudoflavonifractor sp014287675	d__Bacteria;p__Firmicutes_A;c__Clostridia;o__Oscillospirales;f__Oscillospiraceae;g__Pseudoflavonifractor;s__Pseudoflavonifractor sp014287675	DNA	46635	48.3	NA	NA	NA	NA	NA	IMGVR_UViG_2893038805_000007	36399502	JGI
Species_1018	Group 1	IMGVR_UViG_2897542527_000007	Duplodnaviria;Heunggongvirae;Uroviricota;Caudoviricetes;;;;	d__Bacteria;p__Firmicutes_A;c__Clostridia;o__Oscillospirales;f__Oscillospiraceae;g__Pseudoflavonifractor;s__Pseudoflavonifractor sp014287675	d__Bacteria;p__Firmicutes_A;c__Clostridia;o__Oscillospirales;f__Oscillospiraceae;g__Pseudoflavonifractor;s__Pseudoflavonifractor sp014287675	DNA	46635	48.3	NA	NA	NA	NA	NA	IMGVR_UViG_2897542527_000007	36399502	JGI
Species_1018	Group 1	IMGVR_UViG_2893034943_000008	Duplodnaviria;Heunggongvirae;Uroviricota;Caudoviricetes;;;;	d__Bacteria;p__Firmicutes_A;c__Clostridia;o__Oscillospirales;f__Oscillospiraceae;g__Pseudoflavonifractor;s__Pseudoflavonifractor sp014287675	d__Bacteria;p__Firmicutes_A;c__Clostridia;o__Oscillospirales;f__Oscillospiraceae;g__Pseudoflavonifractor;s__Pseudoflavonifractor sp014287675	DNA	46635	48.3	NA	NA	NA	NA	NA	IMGVR_UViG_2893034943_000008	36399502	JGI
Species_1018	Group 1	IMGVR_UViG_2897534792_000005	Duplodnaviria;Heunggongvirae;Uroviricota;Caudoviricetes;;;;	d__Bacteria;p__Firmicutes_A;c__Clostridia;o__Oscillospirales;f__Oscillospiraceae;g__Pseudoflavonifractor;s__Pseudoflavonifractor sp014287675	d__Bacteria;p__Firmicutes_A;c__Clostridia;o__Oscillospirales;f__Oscillospiraceae;g__Pseudoflavonifractor;s__Pseudoflavonifractor sp014287675	DNA	46635	48.3	NA	NA	NA	NA	NA	IMGVR_UViG_2897534792_000005	36399502	JGI
Species_1018	Group 1	IMGVR_UViG_2893046722_000007	Duplodnaviria;Heunggongvirae;Uroviricota;Caudoviricetes;;;;	d__Bacteria;p__Firmicutes_A;c__Clostridia;o__Oscillospirales;f__Oscillospiraceae;g__Pseudoflavonifractor;s__Pseudoflavonifractor sp014287675	d__Bacteria;p__Firmicutes_A;c__Clostridia;o__Oscillospirales;f__Oscillospiraceae;g__Pseudoflavonifractor;s__Pseudoflavonifractor sp014287675	DNA	46635	48.3	NA	NA	NA	NA	NA	IMGVR_UViG_2893046722_000007	36399502	JGI
Species_1018	Group 1	IMGVR_UViG_2897538660_000008	Duplodnaviria;Heunggongvirae;Uroviricota;Caudoviricetes;;;;	d__Bacteria;p__Firmicutes_A;c__Clostridia;o__Oscillospirales;f__Oscillospiraceae;g__Pseudoflavonifractor;s__Pseudoflavonifractor sp014287675	d__Bacteria;p__Firmicutes_A;c__Clostridia;o__Oscillospirales;f__Oscillospiraceae;g__Pseudoflavonifractor;s__Pseudoflavonifractor sp014287675	DNA	46635	48.3	NA	NA	NA	NA	NA	IMGVR_UViG_2897538660_000008	36399502	JGI
Species_1018	Group 1	IMGVR_UViG_2897546368_000009	Duplodnaviria;Heunggongvirae;Uroviricota;Caudoviricetes;;;;	d__Bacteria;p__Firmicutes_A;c__Clostridia;o__Oscillospirales;f__Oscillospiraceae;g__Pseudoflavonifractor;s__Pseudoflavonifractor sp014287675	d__Bacteria;p__Firmicutes_A;c__Clostridia;o__Oscillospirales;f__Oscillospiraceae;g__Pseudoflavonifractor;s__Pseudoflavonifractor sp014287675	DNA	46635	48.3	NA	NA	NA	NA	NA	IMGVR_UViG_2897546368_000009	36399502	JGI
Species_1018	Group 1	IMGVR_UViG_2893054459_000006	Duplodnaviria;Heunggongvirae;Uroviricota;Caudoviricetes;;;;	d__Bacteria;p__Firmicutes_A;c__Clostridia;o__Oscillospirales;f__Oscillospiraceae;g__Pseudoflavonifractor;s__Pseudoflavonifractor sp014287675	d__Bacteria;p__Firmicutes_A;c__Clostridia;o__Oscillospirales;f__Oscillospiraceae;g__Pseudoflavonifractor;s__Pseudoflavonifractor sp014287675	DNA	46635	48.3	NA	NA	NA	NA	NA	IMGVR_UViG_2893054459_000006	36399502	JGI
Species_1018	Group 1	IMGVR_UViG_2897557939_000007	Duplodnaviria;Heunggongvirae;Uroviricota;Caudoviricetes;;;;	d__Bacteria;p__Firmicutes_A;c__Clostridia;o__Oscillospirales;f__Oscillospiraceae;g__Pseudoflavonifractor;s__Pseudoflavonifractor sp014287675	d__Bacteria;p__Firmicutes_A;c__Clostridia;o__Oscillospirales;f__Oscillospiraceae;g__Pseudoflavonifractor;s__Pseudoflavonifractor sp014287675	DNA	46635	48.3	NA	NA	NA	NA	NA	IMGVR_UViG_2897557939_000007	36399502	JGI
Species_1018	Group 1	IMGVR_UViG_2891250132_000007	Duplodnaviria;Heunggongvirae;Uroviricota;Caudoviricetes;;;;	d__Bacteria;p__Firmicutes_A;c__Clostridia;o__Oscillospirales;f__Oscillospiraceae;g__Pseudoflavonifractor;s__Pseudoflavonifractor sp014287675	d__Bacteria;p__Firmicutes_A;c__Clostridia;o__Oscillospirales;f__Oscillospiraceae;g__Pseudoflavonifractor;s__Pseudoflavonifractor sp014287675	DNA	46635	48.3	NA	NA	NA	NA	NA	IMGVR_UViG_2891250132_000007	36399502	JGI
Species_1018	Group 1	IMGVR_UViG_2897554076_000005	Duplodnaviria;Heunggongvirae;Uroviricota;Caudoviricetes;;;;	d__Bacteria;p__Firmicutes_A;c__Clostridia;o__Oscillospirales;f__Oscillospiraceae;g__Pseudoflavonifractor;s__Pseudoflavonifractor sp014287675	d__Bacteria;p__Firmicutes_A;c__Clostridia;o__Oscillospirales;f__Oscillospiraceae;g__Pseudoflavonifractor;s__Pseudoflavonifractor sp014287675	DNA	46635	48.3	NA	NA	NA	NA	NA	IMGVR_UViG_2897554076_000005	36399502	JGI
Species_1018	Group 1	IMGVR_UViG_2893050607_000008	Duplodnaviria;Heunggongvirae;Uroviricota;Caudoviricetes;;;;	d__Bacteria;p__Firmicutes_A;c__Clostridia;o__Oscillospirales;f__Oscillospiraceae;g__Pseudoflavonifractor;s__Pseudoflavonifractor sp014287675	d__Bacteria;p__Firmicutes_A;c__Clostridia;o__Oscillospirales;f__Oscillospiraceae;g__Pseudoflavonifractor;s__Pseudoflavonifractor sp014287675	DNA	46635	48.3	NA	NA	NA	NA	NA	IMGVR_UViG_2893050607_000008	36399502	JGI
Species_1018	Group 1	IMGVR_UViG_2914923772_000006	Duplodnaviria;Heunggongvirae;Uroviricota;Caudoviricetes;;;;	d__Bacteria;p__Firmicutes_A;c__Clostridia;o__Oscillospirales;f__Oscillospiraceae;g__Flavonifractor;s__Flavonifractor plautii	d__Bacteria;p__Firmicutes_A;c__Clostridia;o__Oscillospirales;f__Oscillospiraceae;g__Flavonifractor;s__Flavonifractor plautii	DNA	46553	48.3	NA	NA	NA	NA	NA	IMGVR_UViG_2914923772_000006	36399502	JGI
Species_1018	Group 1	IMGVR_UViG_2914918144_000005	Duplodnaviria;Heunggongvirae;Uroviricota;Caudoviricetes;;;;	d__Bacteria;p__Firmicutes_A;c__Clostridia;o__Oscillospirales;f__Oscillospiraceae;g__Flavonifractor;s__Flavonifractor plautii	d__Bacteria;p__Firmicutes_A;c__Clostridia;o__Oscillospirales;f__Oscillospiraceae;g__Flavonifractor;s__Flavonifractor plautii	DNA	46552	48.3	NA	NA	NA	NA	NA	IMGVR_UViG_2914918144_000005	36399502	JGI
Species_1018	Group 1	IMGVR_UViG_2893062175_000008	Duplodnaviria;Heunggongvirae;Uroviricota;Caudoviricetes;;;;	d__Bacteria;p__Firmicutes_A;c__Clostridia;o__Oscillospirales;f__Oscillospiraceae;g__Pseudoflavonifractor;s__Pseudoflavonifractor sp014287675	d__Bacteria;p__Firmicutes_A;c__Clostridia;o__Oscillospirales;f__Oscillospiraceae;g__Pseudoflavonifractor;s__Pseudoflavonifractor sp014287675	DNA	45854	48.2	NA	NA	NA	NA	NA	IMGVR_UViG_2893062175_000008	36399502	JGI
Species_1023	Group 2	IMGVR_UViG_2657245039_000001	Duplodnaviria;Heunggongvirae;Uroviricota;Caudoviricetes;;;;	d__Bacteria;p__Proteobacteria;c__Gammaproteobacteria;o__Enterobacterales;f__Pasteurellaceae;g__Haemophilus_B;s__Haemophilus_B ducreyi	d__Bacteria;p__Proteobacteria;c__Gammaproteobacteria;o__Enterobacterales;f__Pasteurellaceae;g__Haemophilus_B;s__Haemophilus_B ducreyi	DNA	38048	47.3	NA	NA	NA	NA	NA	IMGVR_UViG_2657245039_000001	36399502	JGI
Species_1023	Group 2	IMGVR_UViG_2667527478_000002	Duplodnaviria;Heunggongvirae;Uroviricota;Caudoviricetes;;;;	d__Bacteria;p__Proteobacteria;c__Gammaproteobacteria;o__Enterobacterales;f__Pasteurellaceae;g__Haemophilus_B;s__Haemophilus_B ducreyi	d__Bacteria;p__Proteobacteria;c__Gammaproteobacteria;o__Enterobacterales;f__Pasteurellaceae;g__Haemophilus_B;s__Haemophilus_B ducreyi	DNA	37633	47.3	NA	NA	NA	NA	NA	IMGVR_UViG_2667527478_000002	36399502	JGI
Species_1023	Group 2	IMGVR_UViG_2660238270_000002	Duplodnaviria;Heunggongvirae;Uroviricota;Caudoviricetes;;;;	d__Bacteria;p__Proteobacteria;c__Gammaproteobacteria;o__Enterobacterales;f__Pasteurellaceae;g__Haemophilus_B;s__Haemophilus_B ducreyi	d__Bacteria;p__Proteobacteria;c__Gammaproteobacteria;o__Enterobacterales;f__Pasteurellaceae;g__Haemophilus_B;s__Haemophilus_B ducreyi	DNA	37633	47.3	NA	NA	NA	NA	NA	IMGVR_UViG_2660238270_000002	36399502	JGI
Species_1023	Group 2	IMGVR_UViG_2667527542_000002	Duplodnaviria;Heunggongvirae;Uroviricota;Caudoviricetes;;;;	d__Bacteria;p__Proteobacteria;c__Gammaproteobacteria;o__Enterobacterales;f__Pasteurellaceae;g__Haemophilus_B;s__Haemophilus_B ducreyi	d__Bacteria;p__Proteobacteria;c__Gammaproteobacteria;o__Enterobacterales;f__Pasteurellaceae;g__Haemophilus_B;s__Haemophilus_B ducreyi	DNA	37633	47.3	NA	NA	NA	NA	NA	IMGVR_UViG_2667527542_000002	36399502	JGI
Species_1023	Group 2	IMGVR_UViG_2663763532_000002	Duplodnaviria;Heunggongvirae;Uroviricota;Caudoviricetes;;;;	d__Bacteria;p__Proteobacteria;c__Gammaproteobacteria;o__Enterobacterales;f__Pasteurellaceae;g__Haemophilus_B;s__Haemophilus_B ducreyi	d__Bacteria;p__Proteobacteria;c__Gammaproteobacteria;o__Enterobacterales;f__Pasteurellaceae;g__Haemophilus_B;s__Haemophilus_B ducreyi	DNA	37633	47.3	NA	NA	NA	NA	NA	IMGVR_UViG_2663763532_000002	36399502	JGI
Species_1023	Group 2	IMGVR_UViG_2663763024_000002	Duplodnaviria;Heunggongvirae;Uroviricota;Caudoviricetes;;;;	d__Bacteria;p__Proteobacteria;c__Gammaproteobacteria;o__Enterobacterales;f__Pasteurellaceae;g__Haemophilus_B;s__Haemophilus_B ducreyi	d__Bacteria;p__Proteobacteria;c__Gammaproteobacteria;o__Enterobacterales;f__Pasteurellaceae;g__Haemophilus_B;s__Haemophilus_B ducreyi	DNA	37473	47.3	NA	NA	NA	NA	NA	IMGVR_UViG_2663763024_000002	36399502	JGI
Species_1023	Group 2	IMGVR_UViG_2687453583_000001	Duplodnaviria;Heunggongvirae;Uroviricota;Caudoviricetes;;;;	d__Bacteria;p__Proteobacteria;c__Gammaproteobacteria;o__Enterobacterales;f__Pasteurellaceae;g__Haemophilus_B;s__Haemophilus_B ducreyi	d__Bacteria;p__Proteobacteria;c__Gammaproteobacteria;o__Enterobacterales;f__Pasteurellaceae;g__Haemophilus_B;s__Haemophilus_B ducreyi	DNA	37686	47.2	NA	NA	NA	NA	NA	IMGVR_UViG_2687453583_000001	36399502	JGI
Species_1023	Group 2	IMGVR_UViG_2684623170_000001	Duplodnaviria;Heunggongvirae;Uroviricota;Caudoviricetes;;;;	d__Bacteria;p__Proteobacteria;c__Gammaproteobacteria;o__Enterobacterales;f__Pasteurellaceae;g__Haemophilus_B;s__Haemophilus_B ducreyi	d__Bacteria;p__Proteobacteria;c__Gammaproteobacteria;o__Enterobacterales;f__Pasteurellaceae;g__Haemophilus_B;s__Haemophilus_B ducreyi	DNA	37686	47.2	NA	NA	NA	NA	NA	IMGVR_UViG_2684623170_000001	36399502	JGI
Species_1023	Group 2	IMGVR_UViG_637000124_000002	Duplodnaviria;Heunggongvirae;Uroviricota;Caudoviricetes;;;;	d__Bacteria;p__Proteobacteria;c__Gammaproteobacteria;o__Enterobacterales;f__Pasteurellaceae;g__Haemophilus_B;s__Haemophilus_B ducreyi	d__Bacteria;p__Proteobacteria;c__Gammaproteobacteria;o__Enterobacterales;f__Pasteurellaceae;g__Haemophilus_B;s__Haemophilus_B ducreyi	DNA	37611	47.2	NA	NA	NA	NA	NA	IMGVR_UViG_637000124_000002	36399502	JGI
Species_1023	Group 2	IMGVR_UViG_2847543299_000002	Duplodnaviria;Heunggongvirae;Uroviricota;Caudoviricetes;;;;	d__Bacteria;p__Proteobacteria;c__Gammaproteobacteria;o__Enterobacterales;f__Pasteurellaceae;g__Haemophilus_B;s__Haemophilus_B ducreyi	d__Bacteria;p__Proteobacteria;c__Gammaproteobacteria;o__Enterobacterales;f__Pasteurellaceae;g__Haemophilus_B;s__Haemophilus_B ducreyi	DNA	37610	47.2	NA	NA	NA	NA	NA	IMGVR_UViG_2847543299_000002	36399502	JGI
Species_1023	Group 2	IMGVR_UViG_2503198010_000003	Duplodnaviria;Heunggongvirae;Uroviricota;Caudoviricetes;;;;	d__Bacteria;p__Proteobacteria;c__Gammaproteobacteria;o__Enterobacterales;f__Pasteurellaceae;g__Haemophilus_B;s__Haemophilus_B ducreyi	d__Bacteria;p__Proteobacteria;c__Gammaproteobacteria;o__Enterobacterales;f__Pasteurellaceae;g__Haemophilus_B;s__Haemophilus_B ducreyi	DNA	37609	47.2	NA	NA	NA	NA	NA	IMGVR_UViG_2503198010_000003	36399502	JGI
Species_1023	Group 2	IMGVR_UViG_2684623065_000001	Duplodnaviria;Heunggongvirae;Uroviricota;Caudoviricetes;;;;	d__Bacteria;p__Proteobacteria;c__Gammaproteobacteria;o__Enterobacterales;f__Pasteurellaceae;g__Haemophilus_B;s__Haemophilus_B ducreyi	d__Bacteria;p__Proteobacteria;c__Gammaproteobacteria;o__Enterobacterales;f__Pasteurellaceae;g__Haemophilus_B;s__Haemophilus_B ducreyi	DNA	37570	47.2	NA	NA	NA	NA	NA	IMGVR_UViG_2684623065_000001	36399502	JGI
Species_1023	Group 2	IMGVR_UViG_2684623066_000001	Duplodnaviria;Heunggongvirae;Uroviricota;Caudoviricetes;;;;	d__Bacteria;p__Proteobacteria;c__Gammaproteobacteria;o__Enterobacterales;f__Pasteurellaceae;g__Haemophilus_B;s__Haemophilus_B ducreyi	d__Bacteria;p__Proteobacteria;c__Gammaproteobacteria;o__Enterobacterales;f__Pasteurellaceae;g__Haemophilus_B;s__Haemophilus_B ducreyi	DNA	37570	47.2	NA	NA	NA	NA	NA	IMGVR_UViG_2684623066_000001	36399502	JGI
Species_1023	Group 2	IMGVR_UViG_2687453635_000001	Duplodnaviria;Heunggongvirae;Uroviricota;Caudoviricetes;;;;	d__Bacteria;p__Proteobacteria;c__Gammaproteobacteria;o__Enterobacterales;f__Pasteurellaceae;g__Haemophilus_B;s__Haemophilus_B ducreyi	d__Bacteria;p__Proteobacteria;c__Gammaproteobacteria;o__Enterobacterales;f__Pasteurellaceae;g__Haemophilus_B;s__Haemophilus_B ducreyi	DNA	37570	47.2	NA	NA	NA	NA	NA	IMGVR_UViG_2687453635_000001	36399502	JGI
Species_1023	Group 2	IMGVR_UViG_2687453127_000001	Duplodnaviria;Heunggongvirae;Uroviricota;Caudoviricetes;;;;	d__Bacteria;p__Proteobacteria;c__Gammaproteobacteria;o__Enterobacterales;f__Pasteurellaceae;g__Haemophilus_B;s__Haemophilus_B ducreyi	d__Bacteria;p__Proteobacteria;c__Gammaproteobacteria;o__Enterobacterales;f__Pasteurellaceae;g__Haemophilus_B;s__Haemophilus_B ducreyi	DNA	37570	47.2	NA	NA	NA	NA	NA	IMGVR_UViG_2687453127_000001	36399502	JGI
Species_1023	Group 2	IMGVR_UViG_2687453581_000001	Duplodnaviria;Heunggongvirae;Uroviricota;Caudoviricetes;;;;	d__Bacteria;p__Proteobacteria;c__Gammaproteobacteria;o__Enterobacterales;f__Pasteurellaceae;g__Haemophilus_B;s__Haemophilus_B ducreyi	d__Bacteria;p__Proteobacteria;c__Gammaproteobacteria;o__Enterobacterales;f__Pasteurellaceae;g__Haemophilus_B;s__Haemophilus_B ducreyi	DNA	37539	47.2	NA	NA	NA	NA	NA	IMGVR_UViG_2687453581_000001	36399502	JGI
Species_1023	Group 2	IMGVR_UViG_2687453181_000001	Duplodnaviria;Heunggongvirae;Uroviricota;Caudoviricetes;;;;	d__Bacteria;p__Proteobacteria;c__Gammaproteobacteria;o__Enterobacterales;f__Pasteurellaceae;g__Haemophilus_B;s__Haemophilus_B ducreyi	d__Bacteria;p__Proteobacteria;c__Gammaproteobacteria;o__Enterobacterales;f__Pasteurellaceae;g__Haemophilus_B;s__Haemophilus_B ducreyi	DNA	37539	47.2	NA	NA	NA	NA	NA	IMGVR_UViG_2687453181_000001	36399502	JGI
Species_1023	Group 2	IMGVR_UViG_2660238616_000002	Duplodnaviria;Heunggongvirae;Uroviricota;Caudoviricetes;;;;	d__Bacteria;p__Proteobacteria;c__Gammaproteobacteria;o__Enterobacterales;f__Pasteurellaceae;g__Haemophilus_B;s__Haemophilus_B ducreyi	d__Bacteria;p__Proteobacteria;c__Gammaproteobacteria;o__Enterobacterales;f__Pasteurellaceae;g__Haemophilus_B;s__Haemophilus_B ducreyi	DNA	34718	47.2	NA	NA	NA	NA	NA	IMGVR_UViG_2660238616_000002	36399502	JGI
Species_1023	Group 2	IMGVR_UViG_2667527538_000002	Duplodnaviria;Heunggongvirae;Uroviricota;Caudoviricetes;;;;	d__Bacteria;p__Proteobacteria;c__Gammaproteobacteria;o__Enterobacterales;f__Pasteurellaceae;g__Haemophilus_B;s__Haemophilus_B ducreyi	d__Bacteria;p__Proteobacteria;c__Gammaproteobacteria;o__Enterobacterales;f__Pasteurellaceae;g__Haemophilus_B;s__Haemophilus_B ducreyi	DNA	34446	47.1	NA	NA	NA	NA	NA	IMGVR_UViG_2667527538_000002	36399502	JGI
Species_1023	Group 2	IMGVR_UViG_2667527492_000002	Duplodnaviria;Heunggongvirae;Uroviricota;Caudoviricetes;;;;	d__Bacteria;p__Proteobacteria;c__Gammaproteobacteria;o__Enterobacterales;f__Pasteurellaceae;g__Haemophilus_B;s__Haemophilus_B ducreyi	d__Bacteria;p__Proteobacteria;c__Gammaproteobacteria;o__Enterobacterales;f__Pasteurellaceae;g__Haemophilus_B;s__Haemophilus_B ducreyi	DNA	34446	47.1	NA	NA	NA	NA	NA	IMGVR_UViG_2667527492_000002	36399502	JGI
Species_1023	Group 2	IMGVR_UViG_2667527508_000002	Duplodnaviria;Heunggongvirae;Uroviricota;Caudoviricetes;;;;	d__Bacteria;p__Proteobacteria;c__Gammaproteobacteria;o__Enterobacterales;f__Pasteurellaceae;g__Haemophilus_B;s__Haemophilus_B ducreyi	d__Bacteria;p__Proteobacteria;c__Gammaproteobacteria;o__Enterobacterales;f__Pasteurellaceae;g__Haemophilus_B;s__Haemophilus_B ducreyi	DNA	34417	47.1	NA	NA	NA	NA	NA	IMGVR_UViG_2667527508_000002	36399502	JGI
Species_1023	Group 2	IMGVR_UViG_2503242001_000004	Duplodnaviria;Heunggongvirae;Uroviricota;Caudoviricetes;;;;	d__Bacteria;p__Proteobacteria;c__Gammaproteobacteria;o__Enterobacterales;f__Pasteurellaceae;g__Haemophilus_B;s__Haemophilus_B ducreyi	d__Bacteria;p__Proteobacteria;c__Gammaproteobacteria;o__Enterobacterales;f__Pasteurellaceae;g__Haemophilus_B;s__Haemophilus_B ducreyi	DNA	24222	47	NA	NA	NA	NA	NA	IMGVR_UViG_2503242001_000004	36399502	JGI
Species_1025	Group 1	IMGVR_UViG_2806310935_000001	Duplodnaviria;Heunggongvirae;Uroviricota;Caudoviricetes;;;;	d__Bacteria;p__Proteobacteria;c__Gammaproteobacteria;o__Enterobacterales;f__Vibrionaceae;g__Vibrio;s__Vibrio lentus	d__Bacteria;p__Proteobacteria;c__Gammaproteobacteria;o__Enterobacterales;f__Vibrionaceae;g__Vibrio;s__Vibrio lentus	DNA	20288	47.1	NA	NA	NA	NA	NA	IMGVR_UViG_2806310935_000001	36399502	JGI
Species_1025	Group 1	IMGVR_UViG_2548876836_000002	Duplodnaviria;Heunggongvirae;Uroviricota;Caudoviricetes;;;;	d__Bacteria;p__Proteobacteria;c__Gammaproteobacteria;o__Enterobacterales;f__Vibrionaceae;g__Vibrio;s__Vibrio cyclitrophicus	d__Bacteria;p__Proteobacteria;c__Gammaproteobacteria;o__Enterobacterales;f__Vibrionaceae;g__Vibrio;s__Vibrio cyclitrophicus	DNA	29728	46	NA	NA	NA	NA	NA	IMGVR_UViG_2548876836_000002	36399502	JGI
Species_1025	Group 1	IMGVR_UViG_2806310937_000002	Duplodnaviria;Heunggongvirae;Uroviricota;Caudoviricetes;;;;	d__Bacteria;p__Proteobacteria;c__Gammaproteobacteria;o__Enterobacterales;f__Vibrionaceae;g__Vibrio;s__Vibrio lentus	d__Bacteria;p__Proteobacteria;c__Gammaproteobacteria;o__Enterobacterales;f__Vibrionaceae;g__Vibrio;s__Vibrio lentus	DNA	30704	45.6	NA	NA	NA	NA	NA	IMGVR_UViG_2806310937_000002	36399502	JGI
Species_1025	Group 1	IMGVR_UViG_2548876825_000002	Duplodnaviria;Heunggongvirae;Uroviricota;Caudoviricetes;;;;	d__Bacteria;p__Proteobacteria;c__Gammaproteobacteria;o__Enterobacterales;f__Vibrionaceae;g__Vibrio;s__Vibrio cyclitrophicus	d__Bacteria;p__Proteobacteria;c__Gammaproteobacteria;o__Enterobacterales;f__Vibrionaceae;g__Vibrio;s__Vibrio cyclitrophicus	DNA	33371	45.3	NA	NA	NA	NA	NA	IMGVR_UViG_2548876825_000002	36399502	JGI
Species_1025	Group 1	IMGVR_UViG_2806310870_000001	Duplodnaviria;Heunggongvirae;Uroviricota;Caudoviricetes;;;;	d__Bacteria;p__Proteobacteria;c__Gammaproteobacteria;o__Enterobacterales;f__Vibrionaceae;g__Vibrio;s__Vibrio lentus	d__Bacteria;p__Proteobacteria;c__Gammaproteobacteria;o__Enterobacterales;f__Vibrionaceae;g__Vibrio;s__Vibrio lentus	DNA	27279	45.2	NA	NA	NA	NA	NA	IMGVR_UViG_2806310870_000001	36399502	JGI
Species_1025	Group 1	IMGVR_UViG_2806310937_000001	Duplodnaviria;Heunggongvirae;Uroviricota;Caudoviricetes;;;;	d__Bacteria;p__Proteobacteria;c__Gammaproteobacteria;o__Enterobacterales;f__Vibrionaceae;g__Vibrio;s__Vibrio lentus	d__Bacteria;p__Proteobacteria;c__Gammaproteobacteria;o__Enterobacterales;f__Vibrionaceae;g__Vibrio;s__Vibrio lentus	DNA	27103	45.2	NA	NA	NA	NA	NA	IMGVR_UViG_2806310937_000001	36399502	JGI
Species_1025	Group 1	IMGVR_UViG_2806310901_000002	Duplodnaviria;Heunggongvirae;Uroviricota;Caudoviricetes;;;;	d__Bacteria;p__Proteobacteria;c__Gammaproteobacteria;o__Enterobacterales;f__Vibrionaceae;g__Vibrio;s__Vibrio lentus	d__Bacteria;p__Proteobacteria;c__Gammaproteobacteria;o__Enterobacterales;f__Vibrionaceae;g__Vibrio;s__Vibrio lentus	DNA	29344	44.9	NA	NA	NA	NA	NA	IMGVR_UViG_2806310901_000002	36399502	JGI
Species_1025	Group 1	IMGVR_UViG_2806310902_000003	Duplodnaviria;Heunggongvirae;Uroviricota;Caudoviricetes;;;;	d__Bacteria;p__Proteobacteria;c__Gammaproteobacteria;o__Enterobacterales;f__Vibrionaceae;g__Vibrio;s__Vibrio lentus	d__Bacteria;p__Proteobacteria;c__Gammaproteobacteria;o__Enterobacterales;f__Vibrionaceae;g__Vibrio;s__Vibrio lentus	DNA	36194	44.8	NA	NA	NA	NA	NA	IMGVR_UViG_2806310902_000003	36399502	JGI
Species_1025	Group 1	IMGVR_UViG_2568526677_000002	Duplodnaviria;Heunggongvirae;Uroviricota;Caudoviricetes;;;;	d__Bacteria;p__Proteobacteria;c__Gammaproteobacteria;o__Enterobacterales;f__Vibrionaceae;g__Vibrio;s__Vibrio cyclitrophicus	d__Bacteria;p__Proteobacteria;c__Gammaproteobacteria;o__Enterobacterales;f__Vibrionaceae;g__Vibrio;s__Vibrio cyclitrophicus	DNA	39181	44.7	NA	NA	NA	NA	NA	IMGVR_UViG_2568526677_000002	36399502	JGI
Species_1025	Group 1	IMGVR_UViG_2806310884_000001	Duplodnaviria;Heunggongvirae;Uroviricota;Caudoviricetes;;;;	d__Bacteria;p__Proteobacteria;c__Gammaproteobacteria;o__Enterobacterales;f__Vibrionaceae;g__Vibrio;s__Vibrio lentus	d__Bacteria;p__Proteobacteria;c__Gammaproteobacteria;o__Enterobacterales;f__Vibrionaceae;g__Vibrio;s__Vibrio lentus	DNA	36285	44.7	NA	NA	NA	NA	NA	IMGVR_UViG_2806310884_000001	36399502	JGI
Species_1025	Group 1	IMGVR_UViG_2806310956_000001	Duplodnaviria;Heunggongvirae;Uroviricota;Caudoviricetes;;;;	d__Bacteria;p__Proteobacteria;c__Gammaproteobacteria;o__Enterobacterales;f__Vibrionaceae;g__Vibrio;s__Vibrio lentus	d__Bacteria;p__Proteobacteria;c__Gammaproteobacteria;o__Enterobacterales;f__Vibrionaceae;g__Vibrio;s__Vibrio lentus	DNA	35479	44.7	NA	NA	NA	NA	NA	IMGVR_UViG_2806310956_000001	36399502	JGI
Species_1025	Group 1	IMGVR_UViG_2806310916_000001	Duplodnaviria;Heunggongvirae;Uroviricota;Caudoviricetes;;;;	d__Bacteria;p__Proteobacteria;c__Gammaproteobacteria;o__Enterobacterales;f__Vibrionaceae;g__Vibrio;s__Vibrio lentus	d__Bacteria;p__Proteobacteria;c__Gammaproteobacteria;o__Enterobacterales;f__Vibrionaceae;g__Vibrio;s__Vibrio lentus	DNA	35478	44.7	NA	NA	NA	NA	NA	IMGVR_UViG_2806310916_000001	36399502	JGI
Species_1025	Group 1	IMGVR_UViG_2551306070_000001	Duplodnaviria;Heunggongvirae;Uroviricota;Caudoviricetes;;;;	d__Bacteria;p__Proteobacteria;c__Gammaproteobacteria;o__Enterobacterales;f__Vibrionaceae;g__Vibrio;s__Vibrio splendidus	d__Bacteria;p__Proteobacteria;c__Gammaproteobacteria;o__Enterobacterales;f__Vibrionaceae;g__Vibrio;s__Vibrio splendidus	DNA	36635	44.6	NA	NA	NA	NA	NA	IMGVR_UViG_2551306070_000001	36399502	JGI
Species_1025	Group 1	IMGVR_UViG_2806310909_000001	Duplodnaviria;Heunggongvirae;Uroviricota;Caudoviricetes;;;;	d__Bacteria;p__Proteobacteria;c__Gammaproteobacteria;o__Enterobacterales;f__Vibrionaceae;g__Vibrio;s__Vibrio lentus	d__Bacteria;p__Proteobacteria;c__Gammaproteobacteria;o__Enterobacterales;f__Vibrionaceae;g__Vibrio;s__Vibrio lentus	DNA	37966	44.5	NA	NA	NA	NA	NA	IMGVR_UViG_2806310909_000001	36399502	JGI
Species_1025	Group 1	IMGVR_UViG_2551306074_000002	Duplodnaviria;Heunggongvirae;Uroviricota;Caudoviricetes;;;;	d__Bacteria;p__Proteobacteria;c__Gammaproteobacteria;o__Enterobacterales;f__Vibrionaceae;g__Vibrio;s__Vibrio splendidus	d__Bacteria;p__Proteobacteria;c__Gammaproteobacteria;o__Enterobacterales;f__Vibrionaceae;g__Vibrio;s__Vibrio splendidus	DNA	37688	44.3	NA	NA	NA	NA	NA	IMGVR_UViG_2551306074_000002	36399502	JGI
Species_1025	Group 1	IMGVR_UViG_2767802216_000001	Duplodnaviria;Heunggongvirae;Uroviricota;Caudoviricetes;;;;	d__Bacteria;p__Proteobacteria;c__Gammaproteobacteria;o__Enterobacterales;f__Vibrionaceae;g__Vibrio;s__Vibrio splendidus	d__Bacteria;p__Proteobacteria;c__Gammaproteobacteria;o__Enterobacterales;f__Vibrionaceae;g__Vibrio;s__Vibrio splendidus	DNA	37674	44.2	NA	NA	NA	NA	NA	IMGVR_UViG_2767802216_000001	36399502	JGI
Species_1025	Group 1	IMGVR_UViG_2551306071_000002	Duplodnaviria;Heunggongvirae;Uroviricota;Caudoviricetes;;;;	d__Bacteria;p__Proteobacteria;c__Gammaproteobacteria;o__Enterobacterales;f__Vibrionaceae;g__Vibrio;s__Vibrio splendidus	d__Bacteria;p__Proteobacteria;c__Gammaproteobacteria;o__Enterobacterales;f__Vibrionaceae;g__Vibrio;s__Vibrio splendidus	DNA	38280	44.1	NA	NA	NA	NA	NA	IMGVR_UViG_2551306071_000002	36399502	JGI
Species_1025	Group 1	IMGVR_UViG_2548876829_000003	Duplodnaviria;Heunggongvirae;Uroviricota;Caudoviricetes;;;;	d__Bacteria;p__Proteobacteria;c__Gammaproteobacteria;o__Enterobacterales;f__Vibrionaceae;g__Vibrio;s__Vibrio cyclitrophicus	d__Bacteria;p__Proteobacteria;c__Gammaproteobacteria;o__Enterobacterales;f__Vibrionaceae;g__Vibrio;s__Vibrio cyclitrophicus	DNA	28455	43.7	NA	NA	NA	NA	NA	IMGVR_UViG_2548876829_000003	36399502	JGI
Species_1025	Group 1	IMGVR_UViG_2806310883_000002	Duplodnaviria;Heunggongvirae;Uroviricota;Caudoviricetes;;;;	d__Bacteria;p__Proteobacteria;c__Gammaproteobacteria;o__Enterobacterales;f__Vibrionaceae;g__Vibrio;s__Vibrio lentus	d__Bacteria;p__Proteobacteria;c__Gammaproteobacteria;o__Enterobacterales;f__Vibrionaceae;g__Vibrio;s__Vibrio lentus	DNA	38028	43.6	NA	NA	NA	NA	NA	IMGVR_UViG_2806310883_000002	36399502	JGI
Species_1025	Group 1	IMGVR_UViG_2806310881_000002	Duplodnaviria;Heunggongvirae;Uroviricota;Caudoviricetes;;;;	d__Bacteria;p__Proteobacteria;c__Gammaproteobacteria;o__Enterobacterales;f__Vibrionaceae;g__Vibrio;s__Vibrio lentus	d__Bacteria;p__Proteobacteria;c__Gammaproteobacteria;o__Enterobacterales;f__Vibrionaceae;g__Vibrio;s__Vibrio lentus	DNA	38028	43.6	NA	NA	NA	NA	NA	IMGVR_UViG_2806310881_000002	36399502	JGI
Species_1025	Group 1	IMGVR_UViG_2806310917_000005	Duplodnaviria;Heunggongvirae;Uroviricota;Caudoviricetes;;;;	d__Bacteria;p__Proteobacteria;c__Gammaproteobacteria;o__Enterobacterales;f__Vibrionaceae;g__Vibrio;s__Vibrio lentus	d__Bacteria;p__Proteobacteria;c__Gammaproteobacteria;o__Enterobacterales;f__Vibrionaceae;g__Vibrio;s__Vibrio lentus	DNA	20295	42.5	NA	NA	NA	NA	NA	IMGVR_UViG_2806310917_000005	36399502	JGI
Species_1025	Group 1	IMGVR_UViG_2651869818_000003	Duplodnaviria;Heunggongvirae;Uroviricota;Caudoviricetes;;;;	d__Bacteria;p__Proteobacteria;c__Gammaproteobacteria;o__Enterobacterales;f__Vibrionaceae;g__Vibrio;s__Vibrio splendidus	d__Bacteria;p__Proteobacteria;c__Gammaproteobacteria;o__Enterobacterales;f__Vibrionaceae;g__Vibrio;s__Vibrio splendidus	DNA	22604	41.5	NA	NA	NA	NA	NA	IMGVR_UViG_2651869818_000003	36399502	JGI
Species_1033	Group 1	IMGVR_UViG_2802428860_000005	Duplodnaviria;Heunggongvirae;Uroviricota;Caudoviricetes;;;;	d__Bacteria;p__Proteobacteria;c__Alphaproteobacteria;o__Rhizobiales;f__Rhizobiaceae;g__Sinorhizobium;s__Sinorhizobium medicae	d__Bacteria;p__Proteobacteria;c__Alphaproteobacteria;o__Rhizobiales;f__Rhizobiaceae;g__Sinorhizobium;s__Sinorhizobium medicae	DNA	25340	62.9	NA	NA	NA	NA	NA	IMGVR_UViG_2802428860_000005	36399502	JGI
Species_1033	Group 1	IMGVR_UViG_2858779166_000012	Duplodnaviria;Heunggongvirae;Uroviricota;Caudoviricetes;;;;	d__Bacteria;p__Proteobacteria;c__Alphaproteobacteria;o__Rhizobiales;f__Rhizobiaceae;g__Sinorhizobium;s__Sinorhizobium medicae	d__Bacteria;p__Proteobacteria;c__Alphaproteobacteria;o__Rhizobiales;f__Rhizobiaceae;g__Sinorhizobium;s__Sinorhizobium medicae	DNA	23709	62.8	NA	NA	NA	NA	NA	IMGVR_UViG_2858779166_000012	36399502	JGI
Species_1033	Group 1	IMGVR_UViG_2597490345_000001	Duplodnaviria;Heunggongvirae;Uroviricota;Caudoviricetes;;;;	d__Bacteria;p__Proteobacteria;c__Alphaproteobacteria;o__Rhizobiales;f__Rhizobiaceae;g__Sinorhizobium;s__Sinorhizobium meliloti	d__Bacteria;p__Proteobacteria;c__Alphaproteobacteria;o__Rhizobiales;f__Rhizobiaceae;g__Sinorhizobium;s__Sinorhizobium meliloti	DNA	23615	62.8	NA	NA	NA	NA	NA	IMGVR_UViG_2597490345_000001	36399502	JGI
Species_1033	Group 1	IMGVR_UViG_2855818383_000013	Duplodnaviria;Heunggongvirae;Uroviricota;Caudoviricetes;;;;	d__Bacteria;p__Proteobacteria;c__Alphaproteobacteria;o__Rhizobiales;f__Rhizobiaceae;g__Sinorhizobium;s__Sinorhizobium medicae	d__Bacteria;p__Proteobacteria;c__Alphaproteobacteria;o__Rhizobiales;f__Rhizobiaceae;g__Sinorhizobium;s__Sinorhizobium medicae	DNA	29117	62.7	NA	NA	NA	NA	NA	IMGVR_UViG_2855818383_000013	36399502	JGI
Species_1033	Group 1	IMGVR_UViG_2937036028_000003	Duplodnaviria;Heunggongvirae;Uroviricota;Caudoviricetes;;;;	d__Bacteria;p__Proteobacteria;c__Alphaproteobacteria;o__Rhizobiales;f__Rhizobiaceae;g__Sinorhizobium;s__Sinorhizobium medicae	d__Bacteria;p__Proteobacteria;c__Alphaproteobacteria;o__Rhizobiales;f__Rhizobiaceae;g__Sinorhizobium;s__Sinorhizobium medicae	DNA	26219	62.7	NA	NA	NA	NA	NA	IMGVR_UViG_2937036028_000003	36399502	JGI
Species_1033	Group 1	IMGVR_UViG_2855832107_000006	Duplodnaviria;Heunggongvirae;Uroviricota;Caudoviricetes;;;;	d__Bacteria;p__Proteobacteria;c__Alphaproteobacteria;o__Rhizobiales;f__Rhizobiaceae;g__Sinorhizobium;s__Sinorhizobium medicae	d__Bacteria;p__Proteobacteria;c__Alphaproteobacteria;o__Rhizobiales;f__Rhizobiaceae;g__Sinorhizobium;s__Sinorhizobium medicae	DNA	22070	62.7	NA	NA	NA	NA	NA	IMGVR_UViG_2855832107_000006	36399502	JGI
Species_1033	Group 1	IMGVR_UViG_2855855388_000005	Duplodnaviria;Heunggongvirae;Uroviricota;Caudoviricetes;;;;	d__Bacteria;p__Proteobacteria;c__Alphaproteobacteria;o__Rhizobiales;f__Rhizobiaceae;g__Sinorhizobium;s__Sinorhizobium medicae	d__Bacteria;p__Proteobacteria;c__Alphaproteobacteria;o__Rhizobiales;f__Rhizobiaceae;g__Sinorhizobium;s__Sinorhizobium medicae	DNA	26864	62.6	NA	NA	NA	NA	NA	IMGVR_UViG_2855855388_000005	36399502	JGI
Species_1033	Group 1	IMGVR_UViG_2858763595_000004	Duplodnaviria;Heunggongvirae;Uroviricota;Caudoviricetes;;;;	d__Bacteria;p__Proteobacteria;c__Alphaproteobacteria;o__Rhizobiales;f__Rhizobiaceae;g__Sinorhizobium;s__Sinorhizobium medicae	d__Bacteria;p__Proteobacteria;c__Alphaproteobacteria;o__Rhizobiales;f__Rhizobiaceae;g__Sinorhizobium;s__Sinorhizobium medicae	DNA	21645	62.6	NA	NA	NA	NA	NA	IMGVR_UViG_2858763595_000004	36399502	JGI
Species_1033	Group 1	IMGVR_UViG_2858828997_000008	Duplodnaviria;Heunggongvirae;Uroviricota;Caudoviricetes;;;;	d__Bacteria;p__Proteobacteria;c__Alphaproteobacteria;o__Rhizobiales;f__Rhizobiaceae;g__Sinorhizobium;s__Sinorhizobium medicae	d__Bacteria;p__Proteobacteria;c__Alphaproteobacteria;o__Rhizobiales;f__Rhizobiaceae;g__Sinorhizobium;s__Sinorhizobium medicae	DNA	21425	62.6	NA	NA	NA	NA	NA	IMGVR_UViG_2858828997_000008	36399502	JGI
Species_1033	Group 1	IMGVR_UViG_2551306084_000009	Duplodnaviria;Heunggongvirae;Uroviricota;Caudoviricetes;;;;	d__Bacteria;p__Proteobacteria;c__Alphaproteobacteria;o__Rhizobiales;f__Rhizobiaceae;g__Sinorhizobium;s__Sinorhizobium meliloti	d__Bacteria;p__Proteobacteria;c__Alphaproteobacteria;o__Rhizobiales;f__Rhizobiaceae;g__Sinorhizobium;s__Sinorhizobium meliloti	DNA	32102	62.5	NA	NA	NA	NA	NA	IMGVR_UViG_2551306084_000009	36399502	JGI
Species_1033	Group 1	IMGVR_UViG_2924186466_000009	Duplodnaviria;Heunggongvirae;Uroviricota;Caudoviricetes;;;;	d__Bacteria;p__Proteobacteria;c__Alphaproteobacteria;o__Rhizobiales;f__Rhizobiaceae;g__Sinorhizobium;s__Sinorhizobium meliloti	d__Bacteria;p__Proteobacteria;c__Alphaproteobacteria;o__Rhizobiales;f__Rhizobiaceae;g__Sinorhizobium;s__Sinorhizobium meliloti	DNA	30412	62.5	NA	NA	NA	NA	NA	IMGVR_UViG_2924186466_000009	36399502	JGI
Species_1033	Group 1	IMGVR_UViG_2855804533_000011	Duplodnaviria;Heunggongvirae;Uroviricota;Caudoviricetes;;;;	d__Bacteria;p__Proteobacteria;c__Alphaproteobacteria;o__Rhizobiales;f__Rhizobiaceae;g__Sinorhizobium;s__Sinorhizobium medicae	d__Bacteria;p__Proteobacteria;c__Alphaproteobacteria;o__Rhizobiales;f__Rhizobiaceae;g__Sinorhizobium;s__Sinorhizobium medicae	DNA	21035	62.5	NA	NA	NA	NA	NA	IMGVR_UViG_2855804533_000011	36399502	JGI
Species_1033	Group 1	IMGVR_UViG_650716086_000004	Duplodnaviria;Heunggongvirae;Uroviricota;Caudoviricetes;;;;	d__Bacteria;p__Proteobacteria;c__Alphaproteobacteria;o__Rhizobiales;f__Rhizobiaceae;g__Sinorhizobium;s__Sinorhizobium meliloti	d__Bacteria;p__Proteobacteria;c__Alphaproteobacteria;o__Rhizobiales;f__Rhizobiaceae;g__Sinorhizobium;s__Sinorhizobium meliloti	DNA	33182	62.4	NA	NA	NA	NA	NA	IMGVR_UViG_650716086_000004	36399502	JGI
Species_1033	Group 1	IMGVR_UViG_2858814198_000012	Duplodnaviria;Heunggongvirae;Uroviricota;Caudoviricetes;;;;	d__Bacteria;p__Proteobacteria;c__Alphaproteobacteria;o__Rhizobiales;f__Rhizobiaceae;g__Sinorhizobium;s__Sinorhizobium medicae	d__Bacteria;p__Proteobacteria;c__Alphaproteobacteria;o__Rhizobiales;f__Rhizobiaceae;g__Sinorhizobium;s__Sinorhizobium medicae	DNA	27179	62.4	NA	NA	NA	NA	NA	IMGVR_UViG_2858814198_000012	36399502	JGI
Species_1033	Group 1	IMGVR_UViG_2551306087_000017	Duplodnaviria;Heunggongvirae;Uroviricota;Caudoviricetes;;;;	d__Bacteria;p__Proteobacteria;c__Alphaproteobacteria;o__Rhizobiales;f__Rhizobiaceae;g__Sinorhizobium;s__Sinorhizobium meliloti	d__Bacteria;p__Proteobacteria;c__Alphaproteobacteria;o__Rhizobiales;f__Rhizobiaceae;g__Sinorhizobium;s__Sinorhizobium meliloti	DNA	22969	62.4	NA	NA	NA	NA	NA	IMGVR_UViG_2551306087_000017	36399502	JGI
Species_1033	Group 1	IMGVR_UViG_2839265932_000013	Duplodnaviria;Heunggongvirae;Uroviricota;Caudoviricetes;;;;	d__Bacteria;p__Proteobacteria;c__Alphaproteobacteria;o__Rhizobiales;f__Rhizobiaceae;g__Sinorhizobium;s__Sinorhizobium medicae	d__Bacteria;p__Proteobacteria;c__Alphaproteobacteria;o__Rhizobiales;f__Rhizobiaceae;g__Sinorhizobium;s__Sinorhizobium medicae	DNA	20375	62.4	NA	NA	NA	NA	NA	IMGVR_UViG_2839265932_000013	36399502	JGI
Species_1033	Group 1	IMGVR_UViG_2918445941_000003	Duplodnaviria;Heunggongvirae;Uroviricota;Caudoviricetes;;;;	d__Bacteria;p__Proteobacteria;c__Alphaproteobacteria;o__Rhizobiales;f__Rhizobiaceae;g__Sinorhizobium;s__Sinorhizobium meliloti	d__Bacteria;p__Proteobacteria;c__Alphaproteobacteria;o__Rhizobiales;f__Rhizobiaceae;g__Sinorhizobium;s__Sinorhizobium meliloti	DNA	22616	62.2	NA	NA	NA	NA	NA	IMGVR_UViG_2918445941_000003	36399502	JGI
Species_1033	Group 1	IMGVR_UViG_2551306093_000009	Duplodnaviria;Heunggongvirae;Uroviricota;Caudoviricetes;;;;	d__Bacteria;p__Proteobacteria;c__Alphaproteobacteria;o__Rhizobiales;f__Rhizobiaceae;g__Sinorhizobium;s__Sinorhizobium meliloti	d__Bacteria;p__Proteobacteria;c__Alphaproteobacteria;o__Rhizobiales;f__Rhizobiaceae;g__Sinorhizobium;s__Sinorhizobium meliloti	DNA	21914	62.2	NA	NA	NA	NA	NA	IMGVR_UViG_2551306093_000009	36399502	JGI
Species_1033	Group 1	IMGVR_UViG_2916021584_000003	Duplodnaviria;Heunggongvirae;Uroviricota;Caudoviricetes;;;;	d__Bacteria;p__Proteobacteria;c__Alphaproteobacteria;o__Rhizobiales;f__Rhizobiaceae;g__Sinorhizobium;s__Sinorhizobium meliloti	d__Bacteria;p__Proteobacteria;c__Alphaproteobacteria;o__Rhizobiales;f__Rhizobiaceae;g__Sinorhizobium;s__Sinorhizobium meliloti	DNA	25041	62.1	NA	NA	NA	NA	NA	IMGVR_UViG_2916021584_000003	36399502	JGI
Species_1033	Group 1	IMGVR_UViG_2513237160_000001	Duplodnaviria;Heunggongvirae;Uroviricota;Caudoviricetes;;;;	d__Bacteria;p__Proteobacteria;c__Alphaproteobacteria;o__Rhizobiales;f__Rhizobiaceae;g__Sinorhizobium;s__Sinorhizobium medicae	d__Bacteria;p__Proteobacteria;c__Alphaproteobacteria;o__Rhizobiales;f__Rhizobiaceae;g__Sinorhizobium;s__Sinorhizobium medicae	DNA	40456	62	NA	NA	NA	NA	NA	IMGVR_UViG_2513237160_000001	36399502	JGI
Species_1033	Group 1	IMGVR_UViG_2850646820_000004	Duplodnaviria;Heunggongvirae;Uroviricota;Caudoviricetes;;;;	d__Bacteria;p__Proteobacteria;c__Alphaproteobacteria;o__Rhizobiales;f__Rhizobiaceae;g__Sinorhizobium;s__Sinorhizobium meliloti	d__Bacteria;p__Proteobacteria;c__Alphaproteobacteria;o__Rhizobiales;f__Rhizobiaceae;g__Sinorhizobium;s__Sinorhizobium meliloti	DNA	40433	62	NA	NA	NA	NA	NA	IMGVR_UViG_2850646820_000004	36399502	JGI
Species_1033	Group 1	IMGVR_UViG_2847395608_000006	Duplodnaviria;Heunggongvirae;Uroviricota;Caudoviricetes;;;;	d__Bacteria;p__Proteobacteria;c__Alphaproteobacteria;o__Rhizobiales;f__Rhizobiaceae;g__Sinorhizobium;s__Sinorhizobium meliloti	d__Bacteria;p__Proteobacteria;c__Alphaproteobacteria;o__Rhizobiales;f__Rhizobiaceae;g__Sinorhizobium;s__Sinorhizobium meliloti	DNA	38434	62	NA	NA	NA	NA	NA	IMGVR_UViG_2847395608_000006	36399502	JGI
Species_1033	Group 1	IMGVR_UViG_2858807231_000006	Duplodnaviria;Heunggongvirae;Uroviricota;Caudoviricetes;;;;	d__Bacteria;p__Proteobacteria;c__Alphaproteobacteria;o__Rhizobiales;f__Rhizobiaceae;g__Sinorhizobium;s__Sinorhizobium medicae	d__Bacteria;p__Proteobacteria;c__Alphaproteobacteria;o__Rhizobiales;f__Rhizobiaceae;g__Sinorhizobium;s__Sinorhizobium medicae	DNA	36408	62	NA	NA	NA	NA	NA	IMGVR_UViG_2858807231_000006	36399502	JGI
Species_1033	Group 1	IMGVR_UViG_2850646820_000003	Duplodnaviria;Heunggongvirae;Uroviricota;Caudoviricetes;;;;	d__Bacteria;p__Proteobacteria;c__Alphaproteobacteria;o__Rhizobiales;f__Rhizobiaceae;g__Sinorhizobium;s__Sinorhizobium meliloti	d__Bacteria;p__Proteobacteria;c__Alphaproteobacteria;o__Rhizobiales;f__Rhizobiaceae;g__Sinorhizobium;s__Sinorhizobium meliloti	DNA	38583	61.9	NA	NA	NA	NA	NA	IMGVR_UViG_2850646820_000003	36399502	JGI
Species_1033	Group 1	IMGVR_UViG_2918445941_000009	Duplodnaviria;Heunggongvirae;Uroviricota;Caudoviricetes;;;;	d__Bacteria;p__Proteobacteria;c__Alphaproteobacteria;o__Rhizobiales;f__Rhizobiaceae;g__Sinorhizobium;s__Sinorhizobium meliloti	d__Bacteria;p__Proteobacteria;c__Alphaproteobacteria;o__Rhizobiales;f__Rhizobiaceae;g__Sinorhizobium;s__Sinorhizobium meliloti	DNA	38580	61.9	NA	NA	NA	NA	NA	IMGVR_UViG_2918445941_000009	36399502	JGI
Species_1033	Group 1	IMGVR_UViG_651053067_000008	Duplodnaviria;Heunggongvirae;Uroviricota;Caudoviricetes;;;;	d__Bacteria;p__Proteobacteria;c__Alphaproteobacteria;o__Rhizobiales;f__Rhizobiaceae;g__Sinorhizobium;s__Sinorhizobium meliloti	d__Bacteria;p__Proteobacteria;c__Alphaproteobacteria;o__Rhizobiales;f__Rhizobiaceae;g__Sinorhizobium;s__Sinorhizobium meliloti	DNA	38579	61.9	NA	NA	NA	NA	NA	IMGVR_UViG_651053067_000008	36399502	JGI
Species_1033	Group 1	IMGVR_UViG_2513237089_000003	Duplodnaviria;Heunggongvirae;Uroviricota;Caudoviricetes;;;;	d__Bacteria;p__Proteobacteria;c__Alphaproteobacteria;o__Rhizobiales;f__Rhizobiaceae;g__Sinorhizobium;s__Sinorhizobium medicae	d__Bacteria;p__Proteobacteria;c__Alphaproteobacteria;o__Rhizobiales;f__Rhizobiaceae;g__Sinorhizobium;s__Sinorhizobium medicae	DNA	32922	61.9	NA	NA	NA	NA	NA	IMGVR_UViG_2513237089_000003	36399502	JGI
Species_1033	Group 1	IMGVR_UViG_2597490345_000005	Duplodnaviria;Heunggongvirae;Uroviricota;Caudoviricetes;;;;	d__Bacteria;p__Proteobacteria;c__Alphaproteobacteria;o__Rhizobiales;f__Rhizobiaceae;g__Sinorhizobium;s__Sinorhizobium meliloti	d__Bacteria;p__Proteobacteria;c__Alphaproteobacteria;o__Rhizobiales;f__Rhizobiaceae;g__Sinorhizobium;s__Sinorhizobium meliloti	DNA	44994	61.8	NA	NA	NA	NA	NA	IMGVR_UViG_2597490345_000005	36399502	JGI
Species_1033	Group 1	IMGVR_UViG_650716086_000006	Duplodnaviria;Heunggongvirae;Uroviricota;Caudoviricetes;;;;	d__Bacteria;p__Proteobacteria;c__Alphaproteobacteria;o__Rhizobiales;f__Rhizobiaceae;g__Sinorhizobium;s__Sinorhizobium meliloti	d__Bacteria;p__Proteobacteria;c__Alphaproteobacteria;o__Rhizobiales;f__Rhizobiaceae;g__Sinorhizobium;s__Sinorhizobium meliloti	DNA	44994	61.8	NA	NA	NA	NA	NA	IMGVR_UViG_650716086_000006	36399502	JGI
Species_1033	Group 1	IMGVR_UViG_2513237086_000002	Duplodnaviria;Heunggongvirae;Uroviricota;Caudoviricetes;;;;	d__Bacteria;p__Proteobacteria;c__Alphaproteobacteria;o__Rhizobiales;f__Rhizobiaceae;g__Sinorhizobium;s__Sinorhizobium meliloti	d__Bacteria;p__Proteobacteria;c__Alphaproteobacteria;o__Rhizobiales;f__Rhizobiaceae;g__Sinorhizobium;s__Sinorhizobium meliloti	DNA	39616	61.8	NA	NA	NA	NA	NA	IMGVR_UViG_2513237086_000002	36399502	JGI
Species_1033	Group 1	IMGVR_UViG_2937002841_000002	Duplodnaviria;Heunggongvirae;Uroviricota;Caudoviricetes;;;;	d__Bacteria;p__Proteobacteria;c__Alphaproteobacteria;o__Rhizobiales;f__Rhizobiaceae;g__Sinorhizobium;s__Sinorhizobium meliloti	d__Bacteria;p__Proteobacteria;c__Alphaproteobacteria;o__Rhizobiales;f__Rhizobiaceae;g__Sinorhizobium;s__Sinorhizobium meliloti	DNA	37223	61.8	NA	NA	NA	NA	NA	IMGVR_UViG_2937002841_000002	36399502	JGI
Species_1033	Group 1	IMGVR_UViG_2839258317_000004	Duplodnaviria;Heunggongvirae;Uroviricota;Caudoviricetes;;;;	d__Bacteria;p__Proteobacteria;c__Alphaproteobacteria;o__Rhizobiales;f__Rhizobiaceae;g__Sinorhizobium;s__Sinorhizobium medicae	d__Bacteria;p__Proteobacteria;c__Alphaproteobacteria;o__Rhizobiales;f__Rhizobiaceae;g__Sinorhizobium;s__Sinorhizobium medicae	DNA	33747	61.8	NA	NA	NA	NA	NA	IMGVR_UViG_2839258317_000004	36399502	JGI
Species_1033	Group 1	IMGVR_UViG_2802428860_000007	Duplodnaviria;Heunggongvirae;Uroviricota;Caudoviricetes;;;;	d__Bacteria;p__Proteobacteria;c__Alphaproteobacteria;o__Rhizobiales;f__Rhizobiaceae;g__Sinorhizobium;s__Sinorhizobium medicae	d__Bacteria;p__Proteobacteria;c__Alphaproteobacteria;o__Rhizobiales;f__Rhizobiaceae;g__Sinorhizobium;s__Sinorhizobium medicae	DNA	23528	61.8	NA	NA	NA	NA	NA	IMGVR_UViG_2802428860_000007	36399502	JGI
Species_1033	Group 1	IMGVR_UViG_2937063883_000012	Duplodnaviria;Heunggongvirae;Uroviricota;Caudoviricetes;;;;	d__Bacteria;p__Proteobacteria;c__Alphaproteobacteria;o__Rhizobiales;f__Rhizobiaceae;g__Sinorhizobium;s__Sinorhizobium meliloti	d__Bacteria;p__Proteobacteria;c__Alphaproteobacteria;o__Rhizobiales;f__Rhizobiaceae;g__Sinorhizobium;s__Sinorhizobium meliloti	DNA	43419	61.7	NA	NA	NA	NA	NA	IMGVR_UViG_2937063883_000012	36399502	JGI
Species_1033	Group 1	IMGVR_UViG_650716086_000001	Duplodnaviria;Heunggongvirae;Uroviricota;Caudoviricetes;;;;	d__Bacteria;p__Proteobacteria;c__Alphaproteobacteria;o__Rhizobiales;f__Rhizobiaceae;g__Sinorhizobium;s__Sinorhizobium meliloti	d__Bacteria;p__Proteobacteria;c__Alphaproteobacteria;o__Rhizobiales;f__Rhizobiaceae;g__Sinorhizobium;s__Sinorhizobium meliloti	DNA	42159	61.7	NA	NA	NA	NA	NA	IMGVR_UViG_650716086_000001	36399502	JGI
Species_1033	Group 1	IMGVR_UViG_2937078374_000001	Duplodnaviria;Heunggongvirae;Uroviricota;Caudoviricetes;;;;	d__Bacteria;p__Proteobacteria;c__Alphaproteobacteria;o__Rhizobiales;f__Rhizobiaceae;g__Sinorhizobium;s__Sinorhizobium medicae	d__Bacteria;p__Proteobacteria;c__Alphaproteobacteria;o__Rhizobiales;f__Rhizobiaceae;g__Sinorhizobium;s__Sinorhizobium medicae	DNA	41053	61.6	NA	NA	NA	NA	NA	IMGVR_UViG_2937078374_000001	36399502	JGI
Species_1033	Group 1	IMGVR_UViG_2921289301_000013	Duplodnaviria;Heunggongvirae;Uroviricota;Caudoviricetes;;;;	d__Bacteria;p__Proteobacteria;c__Alphaproteobacteria;o__Rhizobiales;f__Rhizobiaceae;g__Sinorhizobium;s__Sinorhizobium meliloti	d__Bacteria;p__Proteobacteria;c__Alphaproteobacteria;o__Rhizobiales;f__Rhizobiaceae;g__Sinorhizobium;s__Sinorhizobium meliloti	DNA	26582	61.6	NA	NA	NA	NA	NA	IMGVR_UViG_2921289301_000013	36399502	JGI
Species_1033	Group 1	IMGVR_UViG_2936996657_000001	Duplodnaviria;Heunggongvirae;Uroviricota;Caudoviricetes;;;;	d__Bacteria;p__Proteobacteria;c__Alphaproteobacteria;o__Rhizobiales;f__Rhizobiaceae;g__Sinorhizobium;s__Sinorhizobium meliloti_A	d__Bacteria;p__Proteobacteria;c__Alphaproteobacteria;o__Rhizobiales;f__Rhizobiaceae;g__Sinorhizobium;s__Sinorhizobium meliloti_A	DNA	45105	61.5	NA	NA	NA	NA	NA	IMGVR_UViG_2936996657_000001	36399502	JGI
Species_1033	Group 1	IMGVR_UViG_2858794187_000004	Duplodnaviria;Heunggongvirae;Uroviricota;Caudoviricetes;;;;	d__Bacteria;p__Proteobacteria;c__Alphaproteobacteria;o__Rhizobiales;f__Rhizobiaceae;g__Sinorhizobium;s__Sinorhizobium medicae	d__Bacteria;p__Proteobacteria;c__Alphaproteobacteria;o__Rhizobiales;f__Rhizobiaceae;g__Sinorhizobium;s__Sinorhizobium medicae	DNA	44532	61.5	NA	NA	NA	NA	NA	IMGVR_UViG_2858794187_000004	36399502	JGI
Species_1033	Group 1	IMGVR_UViG_2858822038_000004	Duplodnaviria;Heunggongvirae;Uroviricota;Caudoviricetes;;;;	d__Bacteria;p__Proteobacteria;c__Alphaproteobacteria;o__Rhizobiales;f__Rhizobiaceae;g__Sinorhizobium;s__Sinorhizobium medicae	d__Bacteria;p__Proteobacteria;c__Alphaproteobacteria;o__Rhizobiales;f__Rhizobiaceae;g__Sinorhizobium;s__Sinorhizobium medicae	DNA	44258	61.5	NA	NA	NA	NA	NA	IMGVR_UViG_2858822038_000004	36399502	JGI
Species_1033	Group 1	IMGVR_UViG_2921250672_000003	Duplodnaviria;Heunggongvirae;Uroviricota;Caudoviricetes;;;;	d__Bacteria;p__Proteobacteria;c__Alphaproteobacteria;o__Rhizobiales;f__Rhizobiaceae;g__Sinorhizobium;s__Sinorhizobium medicae	d__Bacteria;p__Proteobacteria;c__Alphaproteobacteria;o__Rhizobiales;f__Rhizobiaceae;g__Sinorhizobium;s__Sinorhizobium medicae	DNA	44048	61.5	NA	NA	NA	NA	NA	IMGVR_UViG_2921250672_000003	36399502	JGI
Species_1033	Group 1	IMGVR_UViG_2936996657_000005	Duplodnaviria;Heunggongvirae;Uroviricota;Caudoviricetes;;;;	d__Bacteria;p__Proteobacteria;c__Alphaproteobacteria;o__Rhizobiales;f__Rhizobiaceae;g__Sinorhizobium;s__Sinorhizobium meliloti_A	d__Bacteria;p__Proteobacteria;c__Alphaproteobacteria;o__Rhizobiales;f__Rhizobiaceae;g__Sinorhizobium;s__Sinorhizobium meliloti_A	DNA	42446	61.5	NA	NA	NA	NA	NA	IMGVR_UViG_2936996657_000005	36399502	JGI
Species_1033	Group 1	IMGVR_UViG_2850646820_000001	Duplodnaviria;Heunggongvirae;Uroviricota;Caudoviricetes;;;;	d__Bacteria;p__Proteobacteria;c__Alphaproteobacteria;o__Rhizobiales;f__Rhizobiaceae;g__Sinorhizobium;s__Sinorhizobium meliloti	d__Bacteria;p__Proteobacteria;c__Alphaproteobacteria;o__Rhizobiales;f__Rhizobiaceae;g__Sinorhizobium;s__Sinorhizobium meliloti	DNA	45308	61.4	NA	NA	NA	NA	NA	IMGVR_UViG_2850646820_000001	36399502	JGI
Species_1033	Group 1	IMGVR_UViG_2858794187_000007	Duplodnaviria;Heunggongvirae;Uroviricota;Caudoviricetes;;;;	d__Bacteria;p__Proteobacteria;c__Alphaproteobacteria;o__Rhizobiales;f__Rhizobiaceae;g__Sinorhizobium;s__Sinorhizobium medicae	d__Bacteria;p__Proteobacteria;c__Alphaproteobacteria;o__Rhizobiales;f__Rhizobiaceae;g__Sinorhizobium;s__Sinorhizobium medicae	DNA	27438	61.4	NA	NA	NA	NA	NA	IMGVR_UViG_2858794187_000007	36399502	JGI
Species_1033	Group 1	IMGVR_UViG_2855804533_000009	Duplodnaviria;Heunggongvirae;Uroviricota;Caudoviricetes;;;;	d__Bacteria;p__Proteobacteria;c__Alphaproteobacteria;o__Rhizobiales;f__Rhizobiaceae;g__Sinorhizobium;s__Sinorhizobium medicae	d__Bacteria;p__Proteobacteria;c__Alphaproteobacteria;o__Rhizobiales;f__Rhizobiaceae;g__Sinorhizobium;s__Sinorhizobium medicae	DNA	27364	61.4	NA	NA	NA	NA	NA	IMGVR_UViG_2855804533_000009	36399502	JGI
Species_1033	Group 1	IMGVR_UViG_2839265932_000014	Duplodnaviria;Heunggongvirae;Uroviricota;Caudoviricetes;;;;	d__Bacteria;p__Proteobacteria;c__Alphaproteobacteria;o__Rhizobiales;f__Rhizobiaceae;g__Sinorhizobium;s__Sinorhizobium medicae	d__Bacteria;p__Proteobacteria;c__Alphaproteobacteria;o__Rhizobiales;f__Rhizobiaceae;g__Sinorhizobium;s__Sinorhizobium medicae	DNA	27345	61.4	NA	NA	NA	NA	NA	IMGVR_UViG_2839265932_000014	36399502	JGI
Species_1033	Group 1	IMGVR_UViG_640753051_000002	Duplodnaviria;Heunggongvirae;Uroviricota;Caudoviricetes;;;;	d__Bacteria;p__Proteobacteria;c__Alphaproteobacteria;o__Rhizobiales;f__Rhizobiaceae;g__Sinorhizobium;s__Sinorhizobium medicae	d__Bacteria;p__Proteobacteria;c__Alphaproteobacteria;o__Rhizobiales;f__Rhizobiaceae;g__Sinorhizobium;s__Sinorhizobium medicae	DNA	44561	61.3	NA	NA	NA	NA	NA	IMGVR_UViG_640753051_000002	36399502	JGI
Species_1033	Group 1	IMGVR_UViG_2802428862_000003	Duplodnaviria;Heunggongvirae;Uroviricota;Caudoviricetes;;;;	d__Bacteria;p__Proteobacteria;c__Alphaproteobacteria;o__Rhizobiales;f__Rhizobiaceae;g__Sinorhizobium;s__Sinorhizobium medicae	d__Bacteria;p__Proteobacteria;c__Alphaproteobacteria;o__Rhizobiales;f__Rhizobiaceae;g__Sinorhizobium;s__Sinorhizobium medicae	DNA	44543	61.3	NA	NA	NA	NA	NA	IMGVR_UViG_2802428862_000003	36399502	JGI
Species_1033	Group 1	IMGVR_UViG_2802428858_000003	Duplodnaviria;Heunggongvirae;Uroviricota;Caudoviricetes;;;;	d__Bacteria;p__Proteobacteria;c__Alphaproteobacteria;o__Rhizobiales;f__Rhizobiaceae;g__Sinorhizobium;s__Sinorhizobium medicae	d__Bacteria;p__Proteobacteria;c__Alphaproteobacteria;o__Rhizobiales;f__Rhizobiaceae;g__Sinorhizobium;s__Sinorhizobium medicae	DNA	44543	61.3	NA	NA	NA	NA	NA	IMGVR_UViG_2802428858_000003	36399502	JGI
Species_1033	Group 1	IMGVR_UViG_2921296804_000009	Duplodnaviria;Heunggongvirae;Uroviricota;Caudoviricetes;;;;	d__Bacteria;p__Proteobacteria;c__Alphaproteobacteria;o__Rhizobiales;f__Rhizobiaceae;g__Sinorhizobium;s__Sinorhizobium meliloti	d__Bacteria;p__Proteobacteria;c__Alphaproteobacteria;o__Rhizobiales;f__Rhizobiaceae;g__Sinorhizobium;s__Sinorhizobium meliloti	DNA	46103	61.2	NA	NA	NA	NA	NA	IMGVR_UViG_2921296804_000009	36399502	JGI
Species_1033	Group 1	IMGVR_UViG_2858814198_000008	Duplodnaviria;Heunggongvirae;Uroviricota;Caudoviricetes;;;;	d__Bacteria;p__Proteobacteria;c__Alphaproteobacteria;o__Rhizobiales;f__Rhizobiaceae;g__Sinorhizobium;s__Sinorhizobium medicae	d__Bacteria;p__Proteobacteria;c__Alphaproteobacteria;o__Rhizobiales;f__Rhizobiaceae;g__Sinorhizobium;s__Sinorhizobium medicae	DNA	29773	61.2	NA	NA	NA	NA	NA	IMGVR_UViG_2858814198_000008	36399502	JGI
Species_1033	Group 1	IMGVR_UViG_2847410152_000005	Duplodnaviria;Heunggongvirae;Uroviricota;Caudoviricetes;;;;	d__Bacteria;p__Proteobacteria;c__Alphaproteobacteria;o__Rhizobiales;f__Rhizobiaceae;g__Sinorhizobium;s__Sinorhizobium meliloti	d__Bacteria;p__Proteobacteria;c__Alphaproteobacteria;o__Rhizobiales;f__Rhizobiaceae;g__Sinorhizobium;s__Sinorhizobium meliloti	DNA	41416	61.1	NA	NA	NA	NA	NA	IMGVR_UViG_2847410152_000005	36399502	JGI
Species_1033	Group 1	IMGVR_UViG_2513237156_000009	Duplodnaviria;Heunggongvirae;Uroviricota;Caudoviricetes;;;;	d__Bacteria;p__Proteobacteria;c__Alphaproteobacteria;o__Rhizobiales;f__Rhizobiaceae;g__Sinorhizobium;s__Sinorhizobium medicae	d__Bacteria;p__Proteobacteria;c__Alphaproteobacteria;o__Rhizobiales;f__Rhizobiaceae;g__Sinorhizobium;s__Sinorhizobium medicae	DNA	31233	61.1	NA	NA	NA	NA	NA	IMGVR_UViG_2513237156_000009	36399502	JGI
Species_1033	Group 1	IMGVR_UViG_2937029754_000002	Duplodnaviria;Heunggongvirae;Uroviricota;Caudoviricetes;;;;	d__Bacteria;p__Proteobacteria;c__Alphaproteobacteria;o__Rhizobiales;f__Rhizobiaceae;g__Sinorhizobium;s__Sinorhizobium medicae	d__Bacteria;p__Proteobacteria;c__Alphaproteobacteria;o__Rhizobiales;f__Rhizobiaceae;g__Sinorhizobium;s__Sinorhizobium medicae	DNA	43786	61	NA	NA	NA	NA	NA	IMGVR_UViG_2937029754_000002	36399502	JGI
Species_1033	Group 1	IMGVR_UViG_2918445941_000006	Duplodnaviria;Heunggongvirae;Uroviricota;Caudoviricetes;;;;	d__Bacteria;p__Proteobacteria;c__Alphaproteobacteria;o__Rhizobiales;f__Rhizobiaceae;g__Sinorhizobium;s__Sinorhizobium meliloti	d__Bacteria;p__Proteobacteria;c__Alphaproteobacteria;o__Rhizobiales;f__Rhizobiaceae;g__Sinorhizobium;s__Sinorhizobium meliloti	DNA	42770	61	NA	NA	NA	NA	NA	IMGVR_UViG_2918445941_000006	36399502	JGI
Species_1033	Group 1	IMGVR_UViG_2858763595_000001	Duplodnaviria;Heunggongvirae;Uroviricota;Caudoviricetes;;;;	d__Bacteria;p__Proteobacteria;c__Alphaproteobacteria;o__Rhizobiales;f__Rhizobiaceae;g__Sinorhizobium;s__Sinorhizobium medicae	d__Bacteria;p__Proteobacteria;c__Alphaproteobacteria;o__Rhizobiales;f__Rhizobiaceae;g__Sinorhizobium;s__Sinorhizobium medicae	DNA	25926	61	NA	NA	NA	NA	NA	IMGVR_UViG_2858763595_000001	36399502	JGI
Species_1033	Group 1	IMGVR_UViG_651053067_000006	Duplodnaviria;Heunggongvirae;Uroviricota;Caudoviricetes;;;;	d__Bacteria;p__Proteobacteria;c__Alphaproteobacteria;o__Rhizobiales;f__Rhizobiaceae;g__Sinorhizobium;s__Sinorhizobium meliloti	d__Bacteria;p__Proteobacteria;c__Alphaproteobacteria;o__Rhizobiales;f__Rhizobiaceae;g__Sinorhizobium;s__Sinorhizobium meliloti	DNA	50303	60.9	NA	NA	NA	NA	NA	IMGVR_UViG_651053067_000006	36399502	JGI
Species_1033	Group 1	IMGVR_UViG_2848978059_000001	Duplodnaviria;Heunggongvirae;Uroviricota;Caudoviricetes;;;;	d__Bacteria;p__Proteobacteria;c__Alphaproteobacteria;o__Rhizobiales;f__Rhizobiaceae;g__Sinorhizobium;s__Sinorhizobium meliloti	d__Bacteria;p__Proteobacteria;c__Alphaproteobacteria;o__Rhizobiales;f__Rhizobiaceae;g__Sinorhizobium;s__Sinorhizobium meliloti	DNA	45814	60.9	NA	NA	NA	NA	NA	IMGVR_UViG_2848978059_000001	36399502	JGI
Species_1033	Group 1	IMGVR_UViG_2847395608_000001	Duplodnaviria;Heunggongvirae;Uroviricota;Caudoviricetes;;;;	d__Bacteria;p__Proteobacteria;c__Alphaproteobacteria;o__Rhizobiales;f__Rhizobiaceae;g__Sinorhizobium;s__Sinorhizobium meliloti	d__Bacteria;p__Proteobacteria;c__Alphaproteobacteria;o__Rhizobiales;f__Rhizobiaceae;g__Sinorhizobium;s__Sinorhizobium meliloti	DNA	51229	60.8	NA	NA	NA	NA	NA	IMGVR_UViG_2847395608_000001	36399502	JGI
Species_1033	Group 1	IMGVR_UViG_2918445941_000001	Duplodnaviria;Heunggongvirae;Uroviricota;Caudoviricetes;;;;	d__Bacteria;p__Proteobacteria;c__Alphaproteobacteria;o__Rhizobiales;f__Rhizobiaceae;g__Sinorhizobium;s__Sinorhizobium meliloti	d__Bacteria;p__Proteobacteria;c__Alphaproteobacteria;o__Rhizobiales;f__Rhizobiaceae;g__Sinorhizobium;s__Sinorhizobium meliloti	DNA	49964	60.8	NA	NA	NA	NA	NA	IMGVR_UViG_2918445941_000001	36399502	JGI
Species_1033	Group 1	IMGVR_UViG_2802428862_000001	Duplodnaviria;Heunggongvirae;Uroviricota;Caudoviricetes;;;;	d__Bacteria;p__Proteobacteria;c__Alphaproteobacteria;o__Rhizobiales;f__Rhizobiaceae;g__Sinorhizobium;s__Sinorhizobium medicae	d__Bacteria;p__Proteobacteria;c__Alphaproteobacteria;o__Rhizobiales;f__Rhizobiaceae;g__Sinorhizobium;s__Sinorhizobium medicae	DNA	46818	60.8	NA	NA	NA	NA	NA	IMGVR_UViG_2802428862_000001	36399502	JGI
Species_1033	Group 1	IMGVR_UViG_2802428858_000001	Duplodnaviria;Heunggongvirae;Uroviricota;Caudoviricetes;;;;	d__Bacteria;p__Proteobacteria;c__Alphaproteobacteria;o__Rhizobiales;f__Rhizobiaceae;g__Sinorhizobium;s__Sinorhizobium medicae	d__Bacteria;p__Proteobacteria;c__Alphaproteobacteria;o__Rhizobiales;f__Rhizobiaceae;g__Sinorhizobium;s__Sinorhizobium medicae	DNA	46818	60.8	NA	NA	NA	NA	NA	IMGVR_UViG_2802428858_000001	36399502	JGI
Species_1033	Group 1	IMGVR_UViG_2858771493_000001	Duplodnaviria;Heunggongvirae;Uroviricota;Caudoviricetes;;;;	d__Bacteria;p__Proteobacteria;c__Alphaproteobacteria;o__Rhizobiales;f__Rhizobiaceae;g__Sinorhizobium;s__Sinorhizobium medicae	d__Bacteria;p__Proteobacteria;c__Alphaproteobacteria;o__Rhizobiales;f__Rhizobiaceae;g__Sinorhizobium;s__Sinorhizobium medicae	DNA	38495	60.8	NA	NA	NA	NA	NA	IMGVR_UViG_2858771493_000001	36399502	JGI
Species_1033	Group 1	IMGVR_UViG_2916014648_000004	Duplodnaviria;Heunggongvirae;Uroviricota;Caudoviricetes;;;;	d__Bacteria;p__Proteobacteria;c__Alphaproteobacteria;o__Rhizobiales;f__Rhizobiaceae;g__Sinorhizobium;s__Sinorhizobium meliloti	d__Bacteria;p__Proteobacteria;c__Alphaproteobacteria;o__Rhizobiales;f__Rhizobiaceae;g__Sinorhizobium;s__Sinorhizobium meliloti	DNA	52784	60.7	NA	NA	NA	NA	NA	IMGVR_UViG_2916014648_000004	36399502	JGI
Species_1033	Group 1	IMGVR_UViG_2802428859_000002	Duplodnaviria;Heunggongvirae;Uroviricota;Caudoviricetes;;;;	d__Bacteria;p__Proteobacteria;c__Alphaproteobacteria;o__Rhizobiales;f__Rhizobiaceae;g__Sinorhizobium;s__Sinorhizobium medicae	d__Bacteria;p__Proteobacteria;c__Alphaproteobacteria;o__Rhizobiales;f__Rhizobiaceae;g__Sinorhizobium;s__Sinorhizobium medicae	DNA	51342	60.7	NA	NA	NA	NA	NA	IMGVR_UViG_2802428859_000002	36399502	JGI
Species_1033	Group 1	IMGVR_UViG_2858822038_000001	Duplodnaviria;Heunggongvirae;Uroviricota;Caudoviricetes;;;;	d__Bacteria;p__Proteobacteria;c__Alphaproteobacteria;o__Rhizobiales;f__Rhizobiaceae;g__Sinorhizobium;s__Sinorhizobium medicae	d__Bacteria;p__Proteobacteria;c__Alphaproteobacteria;o__Rhizobiales;f__Rhizobiaceae;g__Sinorhizobium;s__Sinorhizobium medicae	DNA	48870	60.7	NA	NA	NA	NA	NA	IMGVR_UViG_2858822038_000001	36399502	JGI
Species_1033	Group 1	IMGVR_UViG_651053067_000004	Duplodnaviria;Heunggongvirae;Uroviricota;Caudoviricetes;;;;	d__Bacteria;p__Proteobacteria;c__Alphaproteobacteria;o__Rhizobiales;f__Rhizobiaceae;g__Sinorhizobium;s__Sinorhizobium meliloti	d__Bacteria;p__Proteobacteria;c__Alphaproteobacteria;o__Rhizobiales;f__Rhizobiaceae;g__Sinorhizobium;s__Sinorhizobium meliloti	DNA	45171	60.7	NA	NA	NA	NA	NA	IMGVR_UViG_651053067_000004	36399502	JGI
Species_1033	Group 1	IMGVR_UViG_2513237089_000002	Duplodnaviria;Heunggongvirae;Uroviricota;Caudoviricetes;;;;	d__Bacteria;p__Proteobacteria;c__Alphaproteobacteria;o__Rhizobiales;f__Rhizobiaceae;g__Sinorhizobium;s__Sinorhizobium medicae	d__Bacteria;p__Proteobacteria;c__Alphaproteobacteria;o__Rhizobiales;f__Rhizobiaceae;g__Sinorhizobium;s__Sinorhizobium medicae	DNA	27823	60.7	NA	NA	NA	NA	NA	IMGVR_UViG_2513237089_000002	36399502	JGI
Species_1033	Group 1	IMGVR_UViG_2858786796_000012	Duplodnaviria;Heunggongvirae;Uroviricota;Caudoviricetes;;;;	d__Bacteria;p__Proteobacteria;c__Alphaproteobacteria;o__Rhizobiales;f__Rhizobiaceae;g__Sinorhizobium;s__Sinorhizobium medicae	d__Bacteria;p__Proteobacteria;c__Alphaproteobacteria;o__Rhizobiales;f__Rhizobiaceae;g__Sinorhizobium;s__Sinorhizobium medicae	DNA	50494	60.6	NA	NA	NA	NA	NA	IMGVR_UViG_2858786796_000012	36399502	JGI
Species_1033	Group 1	IMGVR_UViG_2839258317_000007	Duplodnaviria;Heunggongvirae;Uroviricota;Caudoviricetes;;;;	d__Bacteria;p__Proteobacteria;c__Alphaproteobacteria;o__Rhizobiales;f__Rhizobiaceae;g__Sinorhizobium;s__Sinorhizobium medicae	d__Bacteria;p__Proteobacteria;c__Alphaproteobacteria;o__Rhizobiales;f__Rhizobiaceae;g__Sinorhizobium;s__Sinorhizobium medicae	DNA	49029	60.6	NA	NA	NA	NA	NA	IMGVR_UViG_2839258317_000007	36399502	JGI
Species_1033	Group 1	IMGVR_UViG_2858807231_000002	Duplodnaviria;Heunggongvirae;Uroviricota;Caudoviricetes;;;;	d__Bacteria;p__Proteobacteria;c__Alphaproteobacteria;o__Rhizobiales;f__Rhizobiaceae;g__Sinorhizobium;s__Sinorhizobium medicae	d__Bacteria;p__Proteobacteria;c__Alphaproteobacteria;o__Rhizobiales;f__Rhizobiaceae;g__Sinorhizobium;s__Sinorhizobium medicae	DNA	48601	60.6	NA	NA	NA	NA	NA	IMGVR_UViG_2858807231_000002	36399502	JGI
Species_1033	Group 1	IMGVR_UViG_2512875026_000003	Duplodnaviria;Heunggongvirae;Uroviricota;Caudoviricetes;;;;	d__Bacteria;p__Proteobacteria;c__Alphaproteobacteria;o__Rhizobiales;f__Rhizobiaceae;g__Sinorhizobium;s__Sinorhizobium medicae	d__Bacteria;p__Proteobacteria;c__Alphaproteobacteria;o__Rhizobiales;f__Rhizobiaceae;g__Sinorhizobium;s__Sinorhizobium medicae	DNA	47857	60.6	NA	NA	NA	NA	NA	IMGVR_UViG_2512875026_000003	36399502	JGI
Species_1033	Group 1	IMGVR_UViG_2858828997_000006	Duplodnaviria;Heunggongvirae;Uroviricota;Caudoviricetes;;;;	d__Bacteria;p__Proteobacteria;c__Alphaproteobacteria;o__Rhizobiales;f__Rhizobiaceae;g__Sinorhizobium;s__Sinorhizobium medicae	d__Bacteria;p__Proteobacteria;c__Alphaproteobacteria;o__Rhizobiales;f__Rhizobiaceae;g__Sinorhizobium;s__Sinorhizobium medicae	DNA	46700	60.6	NA	NA	NA	NA	NA	IMGVR_UViG_2858828997_000006	36399502	JGI
Species_1033	Group 1	IMGVR_UViG_2937071275_000001	Duplodnaviria;Heunggongvirae;Uroviricota;Caudoviricetes;;;;	d__Bacteria;p__Proteobacteria;c__Alphaproteobacteria;o__Rhizobiales;f__Rhizobiaceae;g__Sinorhizobium;s__Sinorhizobium meliloti	d__Bacteria;p__Proteobacteria;c__Alphaproteobacteria;o__Rhizobiales;f__Rhizobiaceae;g__Sinorhizobium;s__Sinorhizobium meliloti	DNA	46284	60.6	NA	NA	NA	NA	NA	IMGVR_UViG_2937071275_000001	36399502	JGI
Species_1033	Group 1	IMGVR_UViG_2855818383_000006	Duplodnaviria;Heunggongvirae;Uroviricota;Caudoviricetes;;;;	d__Bacteria;p__Proteobacteria;c__Alphaproteobacteria;o__Rhizobiales;f__Rhizobiaceae;g__Sinorhizobium;s__Sinorhizobium medicae	d__Bacteria;p__Proteobacteria;c__Alphaproteobacteria;o__Rhizobiales;f__Rhizobiaceae;g__Sinorhizobium;s__Sinorhizobium medicae	DNA	46223	60.6	NA	NA	NA	NA	NA	IMGVR_UViG_2855818383_000006	36399502	JGI
Species_1033	Group 1	IMGVR_UViG_2551306085_000017	Duplodnaviria;Heunggongvirae;Uroviricota;Caudoviricetes;;;;	d__Bacteria;p__Proteobacteria;c__Alphaproteobacteria;o__Rhizobiales;f__Rhizobiaceae;g__Sinorhizobium;s__Sinorhizobium meliloti	d__Bacteria;p__Proteobacteria;c__Alphaproteobacteria;o__Rhizobiales;f__Rhizobiaceae;g__Sinorhizobium;s__Sinorhizobium meliloti	DNA	36348	60.6	NA	NA	NA	NA	NA	IMGVR_UViG_2551306085_000017	36399502	JGI
Species_1033	Group 1	IMGVR_UViG_2924221636_000012	Duplodnaviria;Heunggongvirae;Uroviricota;Caudoviricetes;;;;	d__Bacteria;p__Proteobacteria;c__Alphaproteobacteria;o__Rhizobiales;f__Rhizobiaceae;g__Sinorhizobium;s__Sinorhizobium meliloti	d__Bacteria;p__Proteobacteria;c__Alphaproteobacteria;o__Rhizobiales;f__Rhizobiaceae;g__Sinorhizobium;s__Sinorhizobium meliloti	DNA	48223	60.5	NA	NA	NA	NA	NA	IMGVR_UViG_2924221636_000012	36399502	JGI
Species_1033	Group 1	IMGVR_UViG_2513237160_000003	Duplodnaviria;Heunggongvirae;Uroviricota;Caudoviricetes;;;;	d__Bacteria;p__Proteobacteria;c__Alphaproteobacteria;o__Rhizobiales;f__Rhizobiaceae;g__Sinorhizobium;s__Sinorhizobium medicae	d__Bacteria;p__Proteobacteria;c__Alphaproteobacteria;o__Rhizobiales;f__Rhizobiaceae;g__Sinorhizobium;s__Sinorhizobium medicae	DNA	47721	60.5	NA	NA	NA	NA	NA	IMGVR_UViG_2513237160_000003	36399502	JGI
Species_1033	Group 1	IMGVR_UViG_2517487022_000001	Duplodnaviria;Heunggongvirae;Uroviricota;Caudoviricetes;;;;	d__Bacteria;p__Proteobacteria;c__Alphaproteobacteria;o__Rhizobiales;f__Rhizobiaceae;g__Sinorhizobium;s__Sinorhizobium medicae	d__Bacteria;p__Proteobacteria;c__Alphaproteobacteria;o__Rhizobiales;f__Rhizobiaceae;g__Sinorhizobium;s__Sinorhizobium medicae	DNA	45981	60.5	NA	NA	NA	NA	NA	IMGVR_UViG_2517487022_000001	36399502	JGI
Species_1033	Group 1	IMGVR_UViG_2802428861_000005	Duplodnaviria;Heunggongvirae;Uroviricota;Caudoviricetes;;;;	d__Bacteria;p__Proteobacteria;c__Alphaproteobacteria;o__Rhizobiales;f__Rhizobiaceae;g__Sinorhizobium;s__Sinorhizobium medicae	d__Bacteria;p__Proteobacteria;c__Alphaproteobacteria;o__Rhizobiales;f__Rhizobiaceae;g__Sinorhizobium;s__Sinorhizobium medicae	DNA	47632	60.4	NA	NA	NA	NA	NA	IMGVR_UViG_2802428861_000005	36399502	JGI
Species_1033	Group 1	IMGVR_UViG_2855810555_000015	Duplodnaviria;Heunggongvirae;Uroviricota;Caudoviricetes;;;;	d__Bacteria;p__Proteobacteria;c__Alphaproteobacteria;o__Rhizobiales;f__Rhizobiaceae;g__Sinorhizobium;s__Sinorhizobium medicae	d__Bacteria;p__Proteobacteria;c__Alphaproteobacteria;o__Rhizobiales;f__Rhizobiaceae;g__Sinorhizobium;s__Sinorhizobium medicae	DNA	45533	60.4	NA	NA	NA	NA	NA	IMGVR_UViG_2855810555_000015	36399502	JGI
Species_1033	Group 1	IMGVR_UViG_2855818383_000002	Duplodnaviria;Heunggongvirae;Uroviricota;Caudoviricetes;;;;	d__Bacteria;p__Proteobacteria;c__Alphaproteobacteria;o__Rhizobiales;f__Rhizobiaceae;g__Sinorhizobium;s__Sinorhizobium medicae	d__Bacteria;p__Proteobacteria;c__Alphaproteobacteria;o__Rhizobiales;f__Rhizobiaceae;g__Sinorhizobium;s__Sinorhizobium medicae	DNA	22077	60.3	NA	NA	NA	NA	NA	IMGVR_UViG_2855818383_000002	36399502	JGI
Species_1033	Group 1	IMGVR_UViG_2855804533_000002	Duplodnaviria;Heunggongvirae;Uroviricota;Caudoviricetes;;;;	d__Bacteria;p__Proteobacteria;c__Alphaproteobacteria;o__Rhizobiales;f__Rhizobiaceae;g__Sinorhizobium;s__Sinorhizobium medicae	d__Bacteria;p__Proteobacteria;c__Alphaproteobacteria;o__Rhizobiales;f__Rhizobiaceae;g__Sinorhizobium;s__Sinorhizobium medicae	DNA	20699	60.3	NA	NA	NA	NA	NA	IMGVR_UViG_2855804533_000002	36399502	JGI
Species_1033	Group 1	IMGVR_UViG_2924214083_000016	Duplodnaviria;Heunggongvirae;Uroviricota;Caudoviricetes;;;;	d__Bacteria;p__Proteobacteria;c__Alphaproteobacteria;o__Rhizobiales;f__Rhizobiaceae;g__Sinorhizobium;s__Sinorhizobium meliloti	d__Bacteria;p__Proteobacteria;c__Alphaproteobacteria;o__Rhizobiales;f__Rhizobiaceae;g__Sinorhizobium;s__Sinorhizobium meliloti	DNA	20409	60.3	NA	NA	NA	NA	NA	IMGVR_UViG_2924214083_000016	36399502	JGI
Species_1033	Group 1	IMGVR_UViG_2924214083_000006	Duplodnaviria;Heunggongvirae;Uroviricota;Caudoviricetes;;;;	d__Bacteria;p__Proteobacteria;c__Alphaproteobacteria;o__Rhizobiales;f__Rhizobiaceae;g__Sinorhizobium;s__Sinorhizobium meliloti	d__Bacteria;p__Proteobacteria;c__Alphaproteobacteria;o__Rhizobiales;f__Rhizobiaceae;g__Sinorhizobium;s__Sinorhizobium meliloti	DNA	37013	60.2	NA	NA	NA	NA	NA	IMGVR_UViG_2924214083_000006	36399502	JGI
Species_1033	Group 1	IMGVR_UViG_2847410152_000004	Duplodnaviria;Heunggongvirae;Uroviricota;Caudoviricetes;;;;	d__Bacteria;p__Proteobacteria;c__Alphaproteobacteria;o__Rhizobiales;f__Rhizobiaceae;g__Sinorhizobium;s__Sinorhizobium meliloti	d__Bacteria;p__Proteobacteria;c__Alphaproteobacteria;o__Rhizobiales;f__Rhizobiaceae;g__Sinorhizobium;s__Sinorhizobium meliloti	DNA	31825	60.2	NA	NA	NA	NA	NA	IMGVR_UViG_2847410152_000004	36399502	JGI
Species_1033	Group 1	IMGVR_UViG_2924165586_000004	Duplodnaviria;Heunggongvirae;Uroviricota;Caudoviricetes;;;;	d__Bacteria;p__Proteobacteria;c__Alphaproteobacteria;o__Rhizobiales;f__Rhizobiaceae;g__Sinorhizobium;s__Sinorhizobium meliloti	d__Bacteria;p__Proteobacteria;c__Alphaproteobacteria;o__Rhizobiales;f__Rhizobiaceae;g__Sinorhizobium;s__Sinorhizobium meliloti	DNA	30389	60.1	NA	NA	NA	NA	NA	IMGVR_UViG_2924165586_000004	36399502	JGI
Species_1033	Group 1	IMGVR_UViG_2915980308_000004	Duplodnaviria;Heunggongvirae;Uroviricota;Caudoviricetes;;;;	d__Bacteria;p__Proteobacteria;c__Alphaproteobacteria;o__Rhizobiales;f__Rhizobiaceae;g__Sinorhizobium;s__Sinorhizobium medicae	d__Bacteria;p__Proteobacteria;c__Alphaproteobacteria;o__Rhizobiales;f__Rhizobiaceae;g__Sinorhizobium;s__Sinorhizobium medicae	DNA	23421	60.1	NA	NA	NA	NA	NA	IMGVR_UViG_2915980308_000004	36399502	JGI
Species_1033	Group 1	IMGVR_UViG_2858828997_000001	Duplodnaviria;Heunggongvirae;Uroviricota;Caudoviricetes;;;;	d__Bacteria;p__Proteobacteria;c__Alphaproteobacteria;o__Rhizobiales;f__Rhizobiaceae;g__Sinorhizobium;s__Sinorhizobium medicae	d__Bacteria;p__Proteobacteria;c__Alphaproteobacteria;o__Rhizobiales;f__Rhizobiaceae;g__Sinorhizobium;s__Sinorhizobium medicae	DNA	22507	60	NA	NA	NA	NA	NA	IMGVR_UViG_2858828997_000001	36399502	JGI
Species_1033	Group 1	IMGVR_UViG_2858794187_000002	Duplodnaviria;Heunggongvirae;Uroviricota;Caudoviricetes;;;;	d__Bacteria;p__Proteobacteria;c__Alphaproteobacteria;o__Rhizobiales;f__Rhizobiaceae;g__Sinorhizobium;s__Sinorhizobium medicae	d__Bacteria;p__Proteobacteria;c__Alphaproteobacteria;o__Rhizobiales;f__Rhizobiaceae;g__Sinorhizobium;s__Sinorhizobium medicae	DNA	20009	60	NA	NA	NA	NA	NA	IMGVR_UViG_2858794187_000002	36399502	JGI
Species_1033	Group 1	IMGVR_UViG_2855810555_000012	Duplodnaviria;Heunggongvirae;Uroviricota;Caudoviricetes;;;;	d__Bacteria;p__Proteobacteria;c__Alphaproteobacteria;o__Rhizobiales;f__Rhizobiaceae;g__Sinorhizobium;s__Sinorhizobium medicae	d__Bacteria;p__Proteobacteria;c__Alphaproteobacteria;o__Rhizobiales;f__Rhizobiaceae;g__Sinorhizobium;s__Sinorhizobium medicae	DNA	31535	59.9	NA	NA	NA	NA	NA	IMGVR_UViG_2855810555_000012	36399502	JGI
Species_1033	Group 1	IMGVR_UViG_2802428860_000001	Duplodnaviria;Heunggongvirae;Uroviricota;Caudoviricetes;;;;	d__Bacteria;p__Proteobacteria;c__Alphaproteobacteria;o__Rhizobiales;f__Rhizobiaceae;g__Sinorhizobium;s__Sinorhizobium medicae	d__Bacteria;p__Proteobacteria;c__Alphaproteobacteria;o__Rhizobiales;f__Rhizobiaceae;g__Sinorhizobium;s__Sinorhizobium medicae	DNA	27083	59.9	NA	NA	NA	NA	NA	IMGVR_UViG_2802428860_000001	36399502	JGI
Species_1033	Group 1	IMGVR_UViG_2916061851_000003	Duplodnaviria;Heunggongvirae;Uroviricota;Caudoviricetes;;;;	d__Bacteria;p__Proteobacteria;c__Alphaproteobacteria;o__Rhizobiales;f__Rhizobiaceae;g__Sinorhizobium;s__Sinorhizobium medicae	d__Bacteria;p__Proteobacteria;c__Alphaproteobacteria;o__Rhizobiales;f__Rhizobiaceae;g__Sinorhizobium;s__Sinorhizobium medicae	DNA	26567	59.9	NA	NA	NA	NA	NA	IMGVR_UViG_2916061851_000003	36399502	JGI
Species_1033	Group 1	IMGVR_UViG_2858763595_000009	Duplodnaviria;Heunggongvirae;Uroviricota;Caudoviricetes;;;;	d__Bacteria;p__Proteobacteria;c__Alphaproteobacteria;o__Rhizobiales;f__Rhizobiaceae;g__Sinorhizobium;s__Sinorhizobium medicae	d__Bacteria;p__Proteobacteria;c__Alphaproteobacteria;o__Rhizobiales;f__Rhizobiaceae;g__Sinorhizobium;s__Sinorhizobium medicae	DNA	24126	59.9	NA	NA	NA	NA	NA	IMGVR_UViG_2858763595_000009	36399502	JGI
Species_1033	Group 1	IMGVR_UViG_2924186466_000003	Duplodnaviria;Heunggongvirae;Uroviricota;Caudoviricetes;;;;	d__Bacteria;p__Proteobacteria;c__Alphaproteobacteria;o__Rhizobiales;f__Rhizobiaceae;g__Sinorhizobium;s__Sinorhizobium meliloti	d__Bacteria;p__Proteobacteria;c__Alphaproteobacteria;o__Rhizobiales;f__Rhizobiaceae;g__Sinorhizobium;s__Sinorhizobium meliloti	DNA	23378	59.8	NA	NA	NA	NA	NA	IMGVR_UViG_2924186466_000003	36399502	JGI
Species_1033	Group 1	IMGVR_UViG_2937078374_000003	Duplodnaviria;Heunggongvirae;Uroviricota;Caudoviricetes;;;;	d__Bacteria;p__Proteobacteria;c__Alphaproteobacteria;o__Rhizobiales;f__Rhizobiaceae;g__Sinorhizobium;s__Sinorhizobium medicae	d__Bacteria;p__Proteobacteria;c__Alphaproteobacteria;o__Rhizobiales;f__Rhizobiaceae;g__Sinorhizobium;s__Sinorhizobium medicae	DNA	48164	59.7	NA	NA	NA	NA	NA	IMGVR_UViG_2937078374_000003	36399502	JGI
Species_1033	Group 1	IMGVR_UViG_2855810555_000014	Duplodnaviria;Heunggongvirae;Uroviricota;Caudoviricetes;;;;	d__Bacteria;p__Proteobacteria;c__Alphaproteobacteria;o__Rhizobiales;f__Rhizobiaceae;g__Sinorhizobium;s__Sinorhizobium medicae	d__Bacteria;p__Proteobacteria;c__Alphaproteobacteria;o__Rhizobiales;f__Rhizobiaceae;g__Sinorhizobium;s__Sinorhizobium medicae	DNA	27867	59.7	NA	NA	NA	NA	NA	IMGVR_UViG_2855810555_000014	36399502	JGI
Species_1033	Group 1	IMGVR_UViG_2924158325_000007	Duplodnaviria;Heunggongvirae;Uroviricota;Caudoviricetes;;;;	d__Bacteria;p__Proteobacteria;c__Alphaproteobacteria;o__Rhizobiales;f__Rhizobiaceae;g__Sinorhizobium;s__Sinorhizobium meliloti	d__Bacteria;p__Proteobacteria;c__Alphaproteobacteria;o__Rhizobiales;f__Rhizobiaceae;g__Sinorhizobium;s__Sinorhizobium meliloti	DNA	27740	59.7	NA	NA	NA	NA	NA	IMGVR_UViG_2924158325_000007	36399502	JGI
Species_1033	Group 1	IMGVR_UViG_2937084907_000011	Duplodnaviria;Heunggongvirae;Uroviricota;Caudoviricetes;;;;	d__Bacteria;p__Proteobacteria;c__Alphaproteobacteria;o__Rhizobiales;f__Rhizobiaceae;g__Sinorhizobium;s__Sinorhizobium medicae	d__Bacteria;p__Proteobacteria;c__Alphaproteobacteria;o__Rhizobiales;f__Rhizobiaceae;g__Sinorhizobium;s__Sinorhizobium medicae	DNA	25737	59.7	NA	NA	NA	NA	NA	IMGVR_UViG_2937084907_000011	36399502	JGI
Species_1033	Group 1	IMGVR_UViG_640753051_000003	Duplodnaviria;Heunggongvirae;Uroviricota;Caudoviricetes;;;;	d__Bacteria;p__Proteobacteria;c__Alphaproteobacteria;o__Rhizobiales;f__Rhizobiaceae;g__Sinorhizobium;s__Sinorhizobium medicae	d__Bacteria;p__Proteobacteria;c__Alphaproteobacteria;o__Rhizobiales;f__Rhizobiaceae;g__Sinorhizobium;s__Sinorhizobium medicae	DNA	95085	59.6	NA	NA	NA	NA	NA	IMGVR_UViG_640753051_000003	36399502	JGI
Species_1033	Group 1	IMGVR_UViG_2858828997_000003	Duplodnaviria;Heunggongvirae;Uroviricota;Caudoviricetes;;;;	d__Bacteria;p__Proteobacteria;c__Alphaproteobacteria;o__Rhizobiales;f__Rhizobiaceae;g__Sinorhizobium;s__Sinorhizobium medicae	d__Bacteria;p__Proteobacteria;c__Alphaproteobacteria;o__Rhizobiales;f__Rhizobiaceae;g__Sinorhizobium;s__Sinorhizobium medicae	DNA	33029	59.6	NA	NA	NA	NA	NA	IMGVR_UViG_2858828997_000003	36399502	JGI
Species_1033	Group 1	IMGVR_UViG_2802428859_000001	Duplodnaviria;Heunggongvirae;Uroviricota;Caudoviricetes;;;;	d__Bacteria;p__Proteobacteria;c__Alphaproteobacteria;o__Rhizobiales;f__Rhizobiaceae;g__Sinorhizobium;s__Sinorhizobium medicae	d__Bacteria;p__Proteobacteria;c__Alphaproteobacteria;o__Rhizobiales;f__Rhizobiaceae;g__Sinorhizobium;s__Sinorhizobium medicae	DNA	32997	59.6	NA	NA	NA	NA	NA	IMGVR_UViG_2802428859_000001	36399502	JGI
Species_1033	Group 1	IMGVR_UViG_2855804533_000003	Duplodnaviria;Heunggongvirae;Uroviricota;Caudoviricetes;;;;	d__Bacteria;p__Proteobacteria;c__Alphaproteobacteria;o__Rhizobiales;f__Rhizobiaceae;g__Sinorhizobium;s__Sinorhizobium medicae	d__Bacteria;p__Proteobacteria;c__Alphaproteobacteria;o__Rhizobiales;f__Rhizobiaceae;g__Sinorhizobium;s__Sinorhizobium medicae	DNA	32942	59.6	NA	NA	NA	NA	NA	IMGVR_UViG_2855804533_000003	36399502	JGI
Species_1033	Group 1	IMGVR_UViG_2858779166_000006	Duplodnaviria;Heunggongvirae;Uroviricota;Caudoviricetes;;;;	d__Bacteria;p__Proteobacteria;c__Alphaproteobacteria;o__Rhizobiales;f__Rhizobiaceae;g__Sinorhizobium;s__Sinorhizobium medicae	d__Bacteria;p__Proteobacteria;c__Alphaproteobacteria;o__Rhizobiales;f__Rhizobiaceae;g__Sinorhizobium;s__Sinorhizobium medicae	DNA	32923	59.6	NA	NA	NA	NA	NA	IMGVR_UViG_2858779166_000006	36399502	JGI
Species_1033	Group 1	IMGVR_UViG_2858814198_000011	Duplodnaviria;Heunggongvirae;Uroviricota;Caudoviricetes;;;;	d__Bacteria;p__Proteobacteria;c__Alphaproteobacteria;o__Rhizobiales;f__Rhizobiaceae;g__Sinorhizobium;s__Sinorhizobium medicae	d__Bacteria;p__Proteobacteria;c__Alphaproteobacteria;o__Rhizobiales;f__Rhizobiaceae;g__Sinorhizobium;s__Sinorhizobium medicae	DNA	31886	59.6	NA	NA	NA	NA	NA	IMGVR_UViG_2858814198_000011	36399502	JGI
Species_1033	Group 1	IMGVR_UViG_2915980308_000002	Duplodnaviria;Heunggongvirae;Uroviricota;Caudoviricetes;;;;	d__Bacteria;p__Proteobacteria;c__Alphaproteobacteria;o__Rhizobiales;f__Rhizobiaceae;g__Sinorhizobium;s__Sinorhizobium medicae	d__Bacteria;p__Proteobacteria;c__Alphaproteobacteria;o__Rhizobiales;f__Rhizobiaceae;g__Sinorhizobium;s__Sinorhizobium medicae	DNA	31854	59.6	NA	NA	NA	NA	NA	IMGVR_UViG_2915980308_000002	36399502	JGI
Species_1033	Group 1	IMGVR_UViG_2916061851_000009	Duplodnaviria;Heunggongvirae;Uroviricota;Caudoviricetes;;;;	d__Bacteria;p__Proteobacteria;c__Alphaproteobacteria;o__Rhizobiales;f__Rhizobiaceae;g__Sinorhizobium;s__Sinorhizobium medicae	d__Bacteria;p__Proteobacteria;c__Alphaproteobacteria;o__Rhizobiales;f__Rhizobiaceae;g__Sinorhizobium;s__Sinorhizobium medicae	DNA	31854	59.6	NA	NA	NA	NA	NA	IMGVR_UViG_2916061851_000009	36399502	JGI
Species_1033	Group 1	IMGVR_UViG_2937029754_000001	Duplodnaviria;Heunggongvirae;Uroviricota;Caudoviricetes;;;;	d__Bacteria;p__Proteobacteria;c__Alphaproteobacteria;o__Rhizobiales;f__Rhizobiaceae;g__Sinorhizobium;s__Sinorhizobium medicae	d__Bacteria;p__Proteobacteria;c__Alphaproteobacteria;o__Rhizobiales;f__Rhizobiaceae;g__Sinorhizobium;s__Sinorhizobium medicae	DNA	29561	59.6	NA	NA	NA	NA	NA	IMGVR_UViG_2937029754_000001	36399502	JGI
Species_1033	Group 1	IMGVR_UViG_2937036028_000013	Duplodnaviria;Heunggongvirae;Uroviricota;Caudoviricetes;;;;	d__Bacteria;p__Proteobacteria;c__Alphaproteobacteria;o__Rhizobiales;f__Rhizobiaceae;g__Sinorhizobium;s__Sinorhizobium medicae	d__Bacteria;p__Proteobacteria;c__Alphaproteobacteria;o__Rhizobiales;f__Rhizobiaceae;g__Sinorhizobium;s__Sinorhizobium medicae	DNA	29548	59.6	NA	NA	NA	NA	NA	IMGVR_UViG_2937036028_000013	36399502	JGI
Species_1033	Group 1	IMGVR_UViG_2802428863_000002	Duplodnaviria;Heunggongvirae;Uroviricota;Caudoviricetes;;;;	d__Bacteria;p__Proteobacteria;c__Alphaproteobacteria;o__Rhizobiales;f__Rhizobiaceae;g__Sinorhizobium;s__Sinorhizobium medicae	d__Bacteria;p__Proteobacteria;c__Alphaproteobacteria;o__Rhizobiales;f__Rhizobiaceae;g__Sinorhizobium;s__Sinorhizobium medicae	DNA	29545	59.6	NA	NA	NA	NA	NA	IMGVR_UViG_2802428863_000002	36399502	JGI
Species_1033	Group 1	IMGVR_UViG_2802428861_000002	Duplodnaviria;Heunggongvirae;Uroviricota;Caudoviricetes;;;;	d__Bacteria;p__Proteobacteria;c__Alphaproteobacteria;o__Rhizobiales;f__Rhizobiaceae;g__Sinorhizobium;s__Sinorhizobium medicae	d__Bacteria;p__Proteobacteria;c__Alphaproteobacteria;o__Rhizobiales;f__Rhizobiaceae;g__Sinorhizobium;s__Sinorhizobium medicae	DNA	28841	59.6	NA	NA	NA	NA	NA	IMGVR_UViG_2802428861_000002	36399502	JGI
Species_1033	Group 1	IMGVR_UViG_2858771493_000012	Duplodnaviria;Heunggongvirae;Uroviricota;Caudoviricetes;;;;	d__Bacteria;p__Proteobacteria;c__Alphaproteobacteria;o__Rhizobiales;f__Rhizobiaceae;g__Sinorhizobium;s__Sinorhizobium medicae	d__Bacteria;p__Proteobacteria;c__Alphaproteobacteria;o__Rhizobiales;f__Rhizobiaceae;g__Sinorhizobium;s__Sinorhizobium medicae	DNA	28600	59.6	NA	NA	NA	NA	NA	IMGVR_UViG_2858771493_000012	36399502	JGI
Species_1033	Group 1	IMGVR_UViG_2858794187_000005	Duplodnaviria;Heunggongvirae;Uroviricota;Caudoviricetes;;;;	d__Bacteria;p__Proteobacteria;c__Alphaproteobacteria;o__Rhizobiales;f__Rhizobiaceae;g__Sinorhizobium;s__Sinorhizobium medicae	d__Bacteria;p__Proteobacteria;c__Alphaproteobacteria;o__Rhizobiales;f__Rhizobiaceae;g__Sinorhizobium;s__Sinorhizobium medicae	DNA	28480	59.6	NA	NA	NA	NA	NA	IMGVR_UViG_2858794187_000005	36399502	JGI
Species_1033	Group 1	IMGVR_UViG_2802428860_000006	Duplodnaviria;Heunggongvirae;Uroviricota;Caudoviricetes;;;;	d__Bacteria;p__Proteobacteria;c__Alphaproteobacteria;o__Rhizobiales;f__Rhizobiaceae;g__Sinorhizobium;s__Sinorhizobium medicae	d__Bacteria;p__Proteobacteria;c__Alphaproteobacteria;o__Rhizobiales;f__Rhizobiaceae;g__Sinorhizobium;s__Sinorhizobium medicae	DNA	28411	59.6	NA	NA	NA	NA	NA	IMGVR_UViG_2802428860_000006	36399502	JGI
Species_1033	Group 1	IMGVR_UViG_2839258317_000010	Duplodnaviria;Heunggongvirae;Uroviricota;Caudoviricetes;;;;	d__Bacteria;p__Proteobacteria;c__Alphaproteobacteria;o__Rhizobiales;f__Rhizobiaceae;g__Sinorhizobium;s__Sinorhizobium medicae	d__Bacteria;p__Proteobacteria;c__Alphaproteobacteria;o__Rhizobiales;f__Rhizobiaceae;g__Sinorhizobium;s__Sinorhizobium medicae	DNA	28404	59.6	NA	NA	NA	NA	NA	IMGVR_UViG_2839258317_000010	36399502	JGI
Species_1033	Group 1	IMGVR_UViG_2839265932_000011	Duplodnaviria;Heunggongvirae;Uroviricota;Caudoviricetes;;;;	d__Bacteria;p__Proteobacteria;c__Alphaproteobacteria;o__Rhizobiales;f__Rhizobiaceae;g__Sinorhizobium;s__Sinorhizobium medicae	d__Bacteria;p__Proteobacteria;c__Alphaproteobacteria;o__Rhizobiales;f__Rhizobiaceae;g__Sinorhizobium;s__Sinorhizobium medicae	DNA	28404	59.6	NA	NA	NA	NA	NA	IMGVR_UViG_2839265932_000011	36399502	JGI
Species_1033	Group 1	IMGVR_UViG_2855818383_000004	Duplodnaviria;Heunggongvirae;Uroviricota;Caudoviricetes;;;;	d__Bacteria;p__Proteobacteria;c__Alphaproteobacteria;o__Rhizobiales;f__Rhizobiaceae;g__Sinorhizobium;s__Sinorhizobium medicae	d__Bacteria;p__Proteobacteria;c__Alphaproteobacteria;o__Rhizobiales;f__Rhizobiaceae;g__Sinorhizobium;s__Sinorhizobium medicae	DNA	33118	59.5	NA	NA	NA	NA	NA	IMGVR_UViG_2855818383_000004	36399502	JGI
Species_1033	Group 1	IMGVR_UViG_2858786796_000009	Duplodnaviria;Heunggongvirae;Uroviricota;Caudoviricetes;;;;	d__Bacteria;p__Proteobacteria;c__Alphaproteobacteria;o__Rhizobiales;f__Rhizobiaceae;g__Sinorhizobium;s__Sinorhizobium medicae	d__Bacteria;p__Proteobacteria;c__Alphaproteobacteria;o__Rhizobiales;f__Rhizobiaceae;g__Sinorhizobium;s__Sinorhizobium medicae	DNA	32718	59.5	NA	NA	NA	NA	NA	IMGVR_UViG_2858786796_000009	36399502	JGI
Species_1033	Group 1	IMGVR_UViG_2513237089_000004	Duplodnaviria;Heunggongvirae;Uroviricota;Caudoviricetes;;;;	d__Bacteria;p__Proteobacteria;c__Alphaproteobacteria;o__Rhizobiales;f__Rhizobiaceae;g__Sinorhizobium;s__Sinorhizobium medicae	d__Bacteria;p__Proteobacteria;c__Alphaproteobacteria;o__Rhizobiales;f__Rhizobiaceae;g__Sinorhizobium;s__Sinorhizobium medicae	DNA	29744	59.5	NA	NA	NA	NA	NA	IMGVR_UViG_2513237089_000004	36399502	JGI
Species_1033	Group 1	IMGVR_UViG_2858822038_000003	Duplodnaviria;Heunggongvirae;Uroviricota;Caudoviricetes;;;;	d__Bacteria;p__Proteobacteria;c__Alphaproteobacteria;o__Rhizobiales;f__Rhizobiaceae;g__Sinorhizobium;s__Sinorhizobium medicae	d__Bacteria;p__Proteobacteria;c__Alphaproteobacteria;o__Rhizobiales;f__Rhizobiaceae;g__Sinorhizobium;s__Sinorhizobium medicae	DNA	29202	59.5	NA	NA	NA	NA	NA	IMGVR_UViG_2858822038_000003	36399502	JGI
Species_1033	Group 1	IMGVR_UViG_2858807231_000005	Duplodnaviria;Heunggongvirae;Uroviricota;Caudoviricetes;;;;	d__Bacteria;p__Proteobacteria;c__Alphaproteobacteria;o__Rhizobiales;f__Rhizobiaceae;g__Sinorhizobium;s__Sinorhizobium medicae	d__Bacteria;p__Proteobacteria;c__Alphaproteobacteria;o__Rhizobiales;f__Rhizobiaceae;g__Sinorhizobium;s__Sinorhizobium medicae	DNA	29125	59.5	NA	NA	NA	NA	NA	IMGVR_UViG_2858807231_000005	36399502	JGI
Species_1033	Group 1	IMGVR_UViG_2802428862_000004	Duplodnaviria;Heunggongvirae;Uroviricota;Caudoviricetes;;;;	d__Bacteria;p__Proteobacteria;c__Alphaproteobacteria;o__Rhizobiales;f__Rhizobiaceae;g__Sinorhizobium;s__Sinorhizobium medicae	d__Bacteria;p__Proteobacteria;c__Alphaproteobacteria;o__Rhizobiales;f__Rhizobiaceae;g__Sinorhizobium;s__Sinorhizobium medicae	DNA	29115	59.5	NA	NA	NA	NA	NA	IMGVR_UViG_2802428862_000004	36399502	JGI
Species_1033	Group 1	IMGVR_UViG_2802428858_000004	Duplodnaviria;Heunggongvirae;Uroviricota;Caudoviricetes;;;;	d__Bacteria;p__Proteobacteria;c__Alphaproteobacteria;o__Rhizobiales;f__Rhizobiaceae;g__Sinorhizobium;s__Sinorhizobium medicae	d__Bacteria;p__Proteobacteria;c__Alphaproteobacteria;o__Rhizobiales;f__Rhizobiaceae;g__Sinorhizobium;s__Sinorhizobium medicae	DNA	29115	59.5	NA	NA	NA	NA	NA	IMGVR_UViG_2802428858_000004	36399502	JGI
Species_1033	Group 1	IMGVR_UViG_2855855388_000006	Duplodnaviria;Heunggongvirae;Uroviricota;Caudoviricetes;;;;	d__Bacteria;p__Proteobacteria;c__Alphaproteobacteria;o__Rhizobiales;f__Rhizobiaceae;g__Sinorhizobium;s__Sinorhizobium medicae	d__Bacteria;p__Proteobacteria;c__Alphaproteobacteria;o__Rhizobiales;f__Rhizobiaceae;g__Sinorhizobium;s__Sinorhizobium medicae	DNA	25945	59.5	NA	NA	NA	NA	NA	IMGVR_UViG_2855855388_000006	36399502	JGI
Species_1033	Group 1	IMGVR_UViG_2916021584_000007	Duplodnaviria;Heunggongvirae;Uroviricota;Caudoviricetes;;;;	d__Bacteria;p__Proteobacteria;c__Alphaproteobacteria;o__Rhizobiales;f__Rhizobiaceae;g__Sinorhizobium;s__Sinorhizobium meliloti	d__Bacteria;p__Proteobacteria;c__Alphaproteobacteria;o__Rhizobiales;f__Rhizobiaceae;g__Sinorhizobium;s__Sinorhizobium meliloti	DNA	25103	59.5	NA	NA	NA	NA	NA	IMGVR_UViG_2916021584_000007	36399502	JGI
Species_1033	Group 1	IMGVR_UViG_2839265932_000007	Duplodnaviria;Heunggongvirae;Uroviricota;Caudoviricetes;;;;	d__Bacteria;p__Proteobacteria;c__Alphaproteobacteria;o__Rhizobiales;f__Rhizobiaceae;g__Sinorhizobium;s__Sinorhizobium medicae	d__Bacteria;p__Proteobacteria;c__Alphaproteobacteria;o__Rhizobiales;f__Rhizobiaceae;g__Sinorhizobium;s__Sinorhizobium medicae	DNA	20757	59.5	NA	NA	NA	NA	NA	IMGVR_UViG_2839265932_000007	36399502	JGI
Species_1033	Group 1	IMGVR_UViG_2517487022_000002	Duplodnaviria;Heunggongvirae;Uroviricota;Caudoviricetes;;;;	d__Bacteria;p__Proteobacteria;c__Alphaproteobacteria;o__Rhizobiales;f__Rhizobiaceae;g__Sinorhizobium;s__Sinorhizobium medicae	d__Bacteria;p__Proteobacteria;c__Alphaproteobacteria;o__Rhizobiales;f__Rhizobiaceae;g__Sinorhizobium;s__Sinorhizobium medicae	DNA	34547	59.4	NA	NA	NA	NA	NA	IMGVR_UViG_2517487022_000002	36399502	JGI
Species_1033	Group 1	IMGVR_UViG_2915980308_000001	Duplodnaviria;Heunggongvirae;Uroviricota;Caudoviricetes;;;;	d__Bacteria;p__Proteobacteria;c__Alphaproteobacteria;o__Rhizobiales;f__Rhizobiaceae;g__Sinorhizobium;s__Sinorhizobium medicae	d__Bacteria;p__Proteobacteria;c__Alphaproteobacteria;o__Rhizobiales;f__Rhizobiaceae;g__Sinorhizobium;s__Sinorhizobium medicae	DNA	46736	59.3	NA	NA	NA	NA	NA	IMGVR_UViG_2915980308_000001	36399502	JGI
Species_1033	Group 1	IMGVR_UViG_2924165586_000008	Duplodnaviria;Heunggongvirae;Uroviricota;Caudoviricetes;;;;	d__Bacteria;p__Proteobacteria;c__Alphaproteobacteria;o__Rhizobiales;f__Rhizobiaceae;g__Sinorhizobium;s__Sinorhizobium meliloti	d__Bacteria;p__Proteobacteria;c__Alphaproteobacteria;o__Rhizobiales;f__Rhizobiaceae;g__Sinorhizobium;s__Sinorhizobium meliloti	DNA	26934	59.3	NA	NA	NA	NA	NA	IMGVR_UViG_2924165586_000008	36399502	JGI
Species_1033	Group 1	IMGVR_UViG_2937036028_000009	Duplodnaviria;Heunggongvirae;Uroviricota;Caudoviricetes;;;;	d__Bacteria;p__Proteobacteria;c__Alphaproteobacteria;o__Rhizobiales;f__Rhizobiaceae;g__Sinorhizobium;s__Sinorhizobium medicae	d__Bacteria;p__Proteobacteria;c__Alphaproteobacteria;o__Rhizobiales;f__Rhizobiaceae;g__Sinorhizobium;s__Sinorhizobium medicae	DNA	23961	59.3	NA	NA	NA	NA	NA	IMGVR_UViG_2937036028_000009	36399502	JGI
Species_1033	Group 1	IMGVR_UViG_2937084907_000005	Duplodnaviria;Heunggongvirae;Uroviricota;Caudoviricetes;;;;	d__Bacteria;p__Proteobacteria;c__Alphaproteobacteria;o__Rhizobiales;f__Rhizobiaceae;g__Sinorhizobium;s__Sinorhizobium medicae	d__Bacteria;p__Proteobacteria;c__Alphaproteobacteria;o__Rhizobiales;f__Rhizobiaceae;g__Sinorhizobium;s__Sinorhizobium medicae	DNA	32963	59	NA	NA	NA	NA	NA	IMGVR_UViG_2937084907_000005	36399502	JGI
Species_1033	Group 1	IMGVR_UViG_2855832107_000004	Duplodnaviria;Heunggongvirae;Uroviricota;Caudoviricetes;;;;	d__Bacteria;p__Proteobacteria;c__Alphaproteobacteria;o__Rhizobiales;f__Rhizobiaceae;g__Sinorhizobium;s__Sinorhizobium medicae	d__Bacteria;p__Proteobacteria;c__Alphaproteobacteria;o__Rhizobiales;f__Rhizobiaceae;g__Sinorhizobium;s__Sinorhizobium medicae	DNA	25552	58.9	NA	NA	NA	NA	NA	IMGVR_UViG_2855832107_000004	36399502	JGI
Species_1033	Group 1	IMGVR_UViG_2937036028_000011	Duplodnaviria;Heunggongvirae;Uroviricota;Caudoviricetes;;;;	d__Bacteria;p__Proteobacteria;c__Alphaproteobacteria;o__Rhizobiales;f__Rhizobiaceae;g__Sinorhizobium;s__Sinorhizobium medicae	d__Bacteria;p__Proteobacteria;c__Alphaproteobacteria;o__Rhizobiales;f__Rhizobiaceae;g__Sinorhizobium;s__Sinorhizobium medicae	DNA	25955	58.8	NA	NA	NA	NA	NA	IMGVR_UViG_2937036028_000011	36399502	JGI
Species_104	Group 3	IMGVR_UViG_2627854072_000002	Duplodnaviria;Heunggongvirae;Uroviricota;Caudoviricetes;;;;	d__Bacteria;p__Firmicutes;c__Bacilli;o__Bacillales;f__Bacillaceae;g__Bacillus;s__Bacillus subtilis	d__Bacteria;p__Firmicutes;c__Bacilli;o__Bacillales;f__Bacillaceae;g__Bacillus;s__Bacillus subtilis	DNA	28911	41.7	NA	NA	NA	NA	NA	IMGVR_UViG_2627854072_000002	36399502	JGI
Species_104	Group 3	IMGVR_UViG_2551306393_000010	Duplodnaviria;Heunggongvirae;Uroviricota;Caudoviricetes;;;;	d__Bacteria;p__Firmicutes;c__Bacilli;o__Bacillales;f__Bacillaceae;g__Bacillus;s__Bacillus subtilis	d__Bacteria;p__Firmicutes;c__Bacilli;o__Bacillales;f__Bacillaceae;g__Bacillus;s__Bacillus subtilis	DNA	21868	41.7	NA	NA	NA	NA	NA	IMGVR_UViG_2551306393_000010	36399502	JGI
Species_104	Group 3	IMGVR_UViG_2630968719_000002	Duplodnaviria;Heunggongvirae;Uroviricota;Caudoviricetes;;;;	d__Bacteria;p__Firmicutes;c__Bacilli;o__Bacillales;f__Bacillaceae;g__Bacillus;s__Bacillus spizizenii	d__Bacteria;p__Firmicutes;c__Bacilli;o__Bacillales;f__Bacillaceae;g__Bacillus;s__Bacillus spizizenii	DNA	33619	40.3	NA	NA	NA	NA	NA	IMGVR_UViG_2630968719_000002	36399502	JGI
Species_104	Group 3	IMGVR_UViG_2718218152_000003	Duplodnaviria;Heunggongvirae;Uroviricota;Caudoviricetes;;;;	d__Bacteria;p__Firmicutes;c__Bacilli;o__Bacillales;f__Bacillaceae;g__Bacillus;s__Bacillus subtilis	d__Bacteria;p__Firmicutes;c__Bacilli;o__Bacillales;f__Bacillaceae;g__Bacillus;s__Bacillus subtilis	DNA	40570	40.1	NA	NA	NA	NA	NA	IMGVR_UViG_2718218152_000003	36399502	JGI
Species_104	Group 3	IMGVR_UViG_2908312514_000002	Duplodnaviria;Heunggongvirae;Uroviricota;Caudoviricetes;;;;	d__Bacteria;p__Firmicutes;c__Bacilli;o__Bacillales;f__Bacillaceae;g__Bacillus;s__Bacillus subtilis	d__Bacteria;p__Firmicutes;c__Bacilli;o__Bacillales;f__Bacillaceae;g__Bacillus;s__Bacillus subtilis	DNA	40570	40.1	NA	NA	NA	NA	NA	IMGVR_UViG_2908312514_000002	36399502	JGI
Species_104	Group 3	IMGVR_UViG_2880161142_000003	Duplodnaviria;Heunggongvirae;Uroviricota;Caudoviricetes;;;;	d__Bacteria;p__Firmicutes;c__Bacilli;o__Bacillales;f__Bacillaceae;g__Bacillus;s__Bacillus subtilis	d__Bacteria;p__Firmicutes;c__Bacilli;o__Bacillales;f__Bacillaceae;g__Bacillus;s__Bacillus subtilis	DNA	40570	40.1	NA	NA	NA	NA	NA	IMGVR_UViG_2880161142_000003	36399502	JGI
Species_104	Group 3	IMGVR_UViG_2938900388_000004	Duplodnaviria;Heunggongvirae;Uroviricota;Caudoviricetes;;;;	d__Bacteria;p__Firmicutes;c__Bacilli;o__Bacillales;f__Bacillaceae;g__Bacillus;s__Bacillus subtilis	d__Bacteria;p__Firmicutes;c__Bacilli;o__Bacillales;f__Bacillaceae;g__Bacillus;s__Bacillus subtilis	DNA	40570	40.1	NA	NA	NA	NA	NA	IMGVR_UViG_2938900388_000004	36399502	JGI
Species_104	Group 3	IMGVR_UViG_2721755581_000003	Duplodnaviria;Heunggongvirae;Uroviricota;Caudoviricetes;;;;	d__Bacteria;p__Firmicutes;c__Bacilli;o__Bacillales;f__Bacillaceae;g__Bacillus;s__Bacillus subtilis	d__Bacteria;p__Firmicutes;c__Bacilli;o__Bacillales;f__Bacillaceae;g__Bacillus;s__Bacillus subtilis	DNA	40570	40.1	NA	NA	NA	NA	NA	IMGVR_UViG_2721755581_000003	36399502	JGI
Species_104	Group 3	IMGVR_UViG_2916940718_000001	Duplodnaviria;Heunggongvirae;Uroviricota;Caudoviricetes;;;;	d__Bacteria;p__Firmicutes;c__Bacilli;o__Bacillales;f__Bacillaceae;g__Bacillus;s__Bacillus subtilis	d__Bacteria;p__Firmicutes;c__Bacilli;o__Bacillales;f__Bacillaceae;g__Bacillus;s__Bacillus subtilis	DNA	40570	40.1	NA	NA	NA	NA	NA	IMGVR_UViG_2916940718_000001	36399502	JGI
Species_104	Group 3	IMGVR_UViG_2908331409_000002	Duplodnaviria;Heunggongvirae;Uroviricota;Caudoviricetes;;;;	d__Bacteria;p__Firmicutes;c__Bacilli;o__Bacillales;f__Bacillaceae;g__Bacillus;s__Bacillus subtilis	d__Bacteria;p__Firmicutes;c__Bacilli;o__Bacillales;f__Bacillaceae;g__Bacillus;s__Bacillus subtilis	DNA	40570	40.1	NA	NA	NA	NA	NA	IMGVR_UViG_2908331409_000002	36399502	JGI
Species_104	Group 3	IMGVR_UViG_2925585990_000001	Duplodnaviria;Heunggongvirae;Uroviricota;Caudoviricetes;;;;	d__Bacteria;p__Firmicutes;c__Bacilli;o__Bacillales;f__Bacillaceae;g__Bacillus;s__Bacillus subtilis	d__Bacteria;p__Firmicutes;c__Bacilli;o__Bacillales;f__Bacillaceae;g__Bacillus;s__Bacillus subtilis	DNA	40569	40.1	NA	NA	NA	NA	NA	IMGVR_UViG_2925585990_000001	36399502	JGI
Species_104	Group 3	IMGVR_UViG_2908307828_000004	Duplodnaviria;Heunggongvirae;Uroviricota;Caudoviricetes;;;;	d__Bacteria;p__Firmicutes;c__Bacilli;o__Bacillales;f__Bacillaceae;g__Bacillus;s__Bacillus subtilis	d__Bacteria;p__Firmicutes;c__Bacilli;o__Bacillales;f__Bacillaceae;g__Bacillus;s__Bacillus subtilis	DNA	40569	40.1	NA	NA	NA	NA	NA	IMGVR_UViG_2908307828_000004	36399502	JGI
Species_104	Group 3	IMGVR_UViG_2912918696_000002	Duplodnaviria;Heunggongvirae;Uroviricota;Caudoviricetes;;;;	d__Bacteria;p__Firmicutes;c__Bacilli;o__Bacillales;f__Bacillaceae;g__Bacillus;s__Bacillus subtilis	d__Bacteria;p__Firmicutes;c__Bacilli;o__Bacillales;f__Bacillaceae;g__Bacillus;s__Bacillus subtilis	DNA	40567	40.1	NA	NA	NA	NA	NA	IMGVR_UViG_2912918696_000002	36399502	JGI
Species_104	Group 3	IMGVR_UViG_2912914008_000004	Duplodnaviria;Heunggongvirae;Uroviricota;Caudoviricetes;;;;	d__Bacteria;p__Firmicutes;c__Bacilli;o__Bacillales;f__Bacillaceae;g__Bacillus;s__Bacillus subtilis	d__Bacteria;p__Firmicutes;c__Bacilli;o__Bacillales;f__Bacillaceae;g__Bacillus;s__Bacillus subtilis	DNA	40567	40.1	NA	NA	NA	NA	NA	IMGVR_UViG_2912914008_000004	36399502	JGI
Species_104	Group 3	IMGVR_UViG_2877753843_000004	Duplodnaviria;Heunggongvirae;Uroviricota;Caudoviricetes;;;;	d__Bacteria;p__Firmicutes;c__Bacilli;o__Bacillales;f__Bacillaceae;g__Bacillus;s__Bacillus subtilis	d__Bacteria;p__Firmicutes;c__Bacilli;o__Bacillales;f__Bacillaceae;g__Bacillus;s__Bacillus subtilis	DNA	40567	40.1	NA	NA	NA	NA	NA	IMGVR_UViG_2877753843_000004	36399502	JGI
Species_104	Group 3	IMGVR_UViG_2877749168_000004	Duplodnaviria;Heunggongvirae;Uroviricota;Caudoviricetes;;;;	d__Bacteria;p__Firmicutes;c__Bacilli;o__Bacillales;f__Bacillaceae;g__Bacillus;s__Bacillus subtilis	d__Bacteria;p__Firmicutes;c__Bacilli;o__Bacillales;f__Bacillaceae;g__Bacillus;s__Bacillus subtilis	DNA	40567	40.1	NA	NA	NA	NA	NA	IMGVR_UViG_2877749168_000004	36399502	JGI
Species_104	Group 3	IMGVR_UViG_2860828500_000004	Duplodnaviria;Heunggongvirae;Uroviricota;Caudoviricetes;;;;	d__Bacteria;p__Firmicutes;c__Bacilli;o__Bacillales;f__Bacillaceae;g__Bacillus;s__Bacillus subtilis	d__Bacteria;p__Firmicutes;c__Bacilli;o__Bacillales;f__Bacillaceae;g__Bacillus;s__Bacillus subtilis	DNA	40566	40.1	NA	NA	NA	NA	NA	IMGVR_UViG_2860828500_000004	36399502	JGI
Species_104	Group 3	IMGVR_UViG_2916949318_000004	Duplodnaviria;Heunggongvirae;Uroviricota;Caudoviricetes;;;;	d__Bacteria;p__Firmicutes;c__Bacilli;o__Bacillales;f__Bacillaceae;g__Bacillus;s__Bacillus subtilis	d__Bacteria;p__Firmicutes;c__Bacilli;o__Bacillales;f__Bacillaceae;g__Bacillus;s__Bacillus subtilis	DNA	40447	40.1	NA	NA	NA	NA	NA	IMGVR_UViG_2916949318_000004	36399502	JGI
Species_104	Group 3	IMGVR_UViG_2872516042_000005	Duplodnaviria;Heunggongvirae;Uroviricota;Caudoviricetes;;;;	d__Bacteria;p__Firmicutes;c__Bacilli;o__Bacillales;f__Bacillaceae;g__Bacillus;s__Bacillus subtilis	d__Bacteria;p__Firmicutes;c__Bacilli;o__Bacillales;f__Bacillaceae;g__Bacillus;s__Bacillus subtilis	DNA	39818	40.1	NA	NA	NA	NA	NA	IMGVR_UViG_2872516042_000005	36399502	JGI
Species_104	Group 3	IMGVR_UViG_2931375649_000004	Duplodnaviria;Heunggongvirae;Uroviricota;Caudoviricetes;;;;	d__Bacteria;p__Firmicutes;c__Bacilli;o__Bacillales;f__Bacillaceae;g__Bacillus;s__Bacillus subtilis	d__Bacteria;p__Firmicutes;c__Bacilli;o__Bacillales;f__Bacillaceae;g__Bacillus;s__Bacillus subtilis	DNA	40570	40	NA	NA	NA	NA	NA	IMGVR_UViG_2931375649_000004	36399502	JGI
Species_104	Group 3	IMGVR_UViG_2938891520_000005	Duplodnaviria;Heunggongvirae;Uroviricota;Caudoviricetes;;;;	d__Bacteria;p__Firmicutes;c__Bacilli;o__Bacillales;f__Bacillaceae;g__Bacillus;s__Bacillus subtilis	d__Bacteria;p__Firmicutes;c__Bacilli;o__Bacillales;f__Bacillaceae;g__Bacillus;s__Bacillus subtilis	DNA	40450	40	NA	NA	NA	NA	NA	IMGVR_UViG_2938891520_000005	36399502	JGI
Species_104	Group 3	IMGVR_UViG_2908340616_000004	Duplodnaviria;Heunggongvirae;Uroviricota;Caudoviricetes;;;;	d__Bacteria;p__Firmicutes;c__Bacilli;o__Bacillales;f__Bacillaceae;g__Bacillus;s__Bacillus subtilis	d__Bacteria;p__Firmicutes;c__Bacilli;o__Bacillales;f__Bacillaceae;g__Bacillus;s__Bacillus subtilis	DNA	39382	40	NA	NA	NA	NA	NA	IMGVR_UViG_2908340616_000004	36399502	JGI
Species_1045	Group 1	IMGVR_UViG_2876677926_000007	Duplodnaviria;Heunggongvirae;Uroviricota;Caudoviricetes;;;;	d__Bacteria;p__Proteobacteria;c__Gammaproteobacteria;o__Enterobacterales;f__Enterobacteriaceae;g__Serratia;s__Serratia marcescens_K	d__Bacteria;p__Proteobacteria;c__Gammaproteobacteria;o__Enterobacterales;f__Enterobacteriaceae;g__Serratia;s__Serratia marcescens_K	DNA	41310	58.8	NA	NA	NA	NA	NA	IMGVR_UViG_2876677926_000007	36399502	JGI
Species_1045	Group 1	IMGVR_UViG_2731957711_000001	Duplodnaviria;Heunggongvirae;Uroviricota;Caudoviricetes;;;;	d__Bacteria;p__Proteobacteria;c__Gammaproteobacteria;o__Enterobacterales;f__Enterobacteriaceae;g__Klebsiella;s__Klebsiella pneumoniae	d__Bacteria;p__Proteobacteria;c__Gammaproteobacteria;o__Enterobacterales;f__Enterobacteriaceae;g__Klebsiella;s__Klebsiella pneumoniae	DNA	30482	58.7	NA	NA	NA	NA	NA	IMGVR_UViG_2731957711_000001	36399502	JGI
Species_1045	Group 1	IMGVR_UViG_2645728049_000001	Duplodnaviria;Heunggongvirae;Uroviricota;Caudoviricetes;;;;	d__Bacteria;p__Proteobacteria;c__Gammaproteobacteria;o__Enterobacterales;f__Enterobacteriaceae;g__Klebsiella;s__Klebsiella pneumoniae	d__Bacteria;p__Proteobacteria;c__Gammaproteobacteria;o__Enterobacterales;f__Enterobacteriaceae;g__Klebsiella;s__Klebsiella pneumoniae	DNA	32212	58.3	NA	NA	NA	NA	NA	IMGVR_UViG_2645728049_000001	36399502	JGI
Species_1045	Group 1	IMGVR_UViG_2924634710_000003	Duplodnaviria;Heunggongvirae;Uroviricota;Caudoviricetes;;;;	d__Bacteria;p__Proteobacteria;c__Gammaproteobacteria;o__Enterobacterales;f__Enterobacteriaceae;g__Serratia;s__Serratia marcescens_K	d__Bacteria;p__Proteobacteria;c__Gammaproteobacteria;o__Enterobacterales;f__Enterobacteriaceae;g__Serratia;s__Serratia marcescens_K	DNA	35564	58.2	NA	NA	NA	NA	NA	IMGVR_UViG_2924634710_000003	36399502	JGI
Species_1045	Group 1	IMGVR_UViG_2876657642_000002	Duplodnaviria;Heunggongvirae;Uroviricota;Caudoviricetes;;;;	d__Bacteria;p__Proteobacteria;c__Gammaproteobacteria;o__Enterobacterales;f__Enterobacteriaceae;g__Serratia;s__Serratia marcescens_K	d__Bacteria;p__Proteobacteria;c__Gammaproteobacteria;o__Enterobacterales;f__Enterobacteriaceae;g__Serratia;s__Serratia marcescens_K	DNA	35428	58.2	NA	NA	NA	NA	NA	IMGVR_UViG_2876657642_000002	36399502	JGI
Species_1045	Group 1	IMGVR_UViG_2903584528_000003	Duplodnaviria;Heunggongvirae;Uroviricota;Caudoviricetes;;;;	d__Bacteria;p__Proteobacteria;c__Gammaproteobacteria;o__Enterobacterales;f__Enterobacteriaceae;g__Serratia;s__Serratia marcescens_K	d__Bacteria;p__Proteobacteria;c__Gammaproteobacteria;o__Enterobacterales;f__Enterobacteriaceae;g__Serratia;s__Serratia marcescens_K	DNA	31719	58.2	NA	NA	NA	NA	NA	IMGVR_UViG_2903584528_000003	36399502	JGI
Species_1045	Group 1	IMGVR_UViG_2871851247_000006	Duplodnaviria;Heunggongvirae;Uroviricota;Caudoviricetes;;;;	d__Bacteria;p__Proteobacteria;c__Gammaproteobacteria;o__Enterobacterales;f__Enterobacteriaceae;g__Serratia;s__Serratia marcescens_K	d__Bacteria;p__Proteobacteria;c__Gammaproteobacteria;o__Enterobacterales;f__Enterobacteriaceae;g__Serratia;s__Serratia marcescens_K	DNA	36577	58.1	NA	NA	NA	NA	NA	IMGVR_UViG_2871851247_000006	36399502	JGI
Species_1045	Group 1	IMGVR_UViG_2906460486_000003	Duplodnaviria;Heunggongvirae;Uroviricota;Caudoviricetes;;;;	d__Bacteria;p__Proteobacteria;c__Gammaproteobacteria;o__Enterobacterales;f__Enterobacteriaceae;g__Serratia;s__Serratia marcescens_K	d__Bacteria;p__Proteobacteria;c__Gammaproteobacteria;o__Enterobacterales;f__Enterobacteriaceae;g__Serratia;s__Serratia marcescens_K	DNA	34140	58.1	NA	NA	NA	NA	NA	IMGVR_UViG_2906460486_000003	36399502	JGI
Species_1045	Group 1	IMGVR_UViG_2903589935_000004	Duplodnaviria;Heunggongvirae;Uroviricota;Caudoviricetes;;;;	d__Bacteria;p__Proteobacteria;c__Gammaproteobacteria;o__Enterobacterales;f__Enterobacteriaceae;g__Serratia;s__Serratia marcescens_K	d__Bacteria;p__Proteobacteria;c__Gammaproteobacteria;o__Enterobacterales;f__Enterobacteriaceae;g__Serratia;s__Serratia marcescens_K	DNA	34140	58.1	NA	NA	NA	NA	NA	IMGVR_UViG_2903589935_000004	36399502	JGI
Species_1045	Group 1	IMGVR_UViG_2922098707_000004	Duplodnaviria;Heunggongvirae;Uroviricota;Caudoviricetes;;;;	d__Bacteria;p__Proteobacteria;c__Gammaproteobacteria;o__Enterobacterales;f__Enterobacteriaceae;g__Serratia;s__Serratia marcescens_K	d__Bacteria;p__Proteobacteria;c__Gammaproteobacteria;o__Enterobacterales;f__Enterobacteriaceae;g__Serratia;s__Serratia marcescens_K	DNA	34611	58	NA	NA	NA	NA	NA	IMGVR_UViG_2922098707_000004	36399502	JGI
Species_1045	Group 1	IMGVR_UViG_2876683032_000001	Duplodnaviria;Heunggongvirae;Uroviricota;Caudoviricetes;;;;	d__Bacteria;p__Proteobacteria;c__Gammaproteobacteria;o__Enterobacterales;f__Enterobacteriaceae;g__Serratia;s__Serratia marcescens_K	d__Bacteria;p__Proteobacteria;c__Gammaproteobacteria;o__Enterobacterales;f__Enterobacteriaceae;g__Serratia;s__Serratia marcescens_K	DNA	34807	57.8	NA	NA	NA	NA	NA	IMGVR_UViG_2876683032_000001	36399502	JGI
Species_1045	Group 1	IMGVR_UViG_2922078245_000005	Duplodnaviria;Heunggongvirae;Uroviricota;Caudoviricetes;;;;	d__Bacteria;p__Proteobacteria;c__Gammaproteobacteria;o__Enterobacterales;f__Enterobacteriaceae;g__Serratia;s__Serratia marcescens_K	d__Bacteria;p__Proteobacteria;c__Gammaproteobacteria;o__Enterobacterales;f__Enterobacteriaceae;g__Serratia;s__Serratia marcescens_K	DNA	33294	57.8	NA	NA	NA	NA	NA	IMGVR_UViG_2922078245_000005	36399502	JGI
Species_1045	Group 1	IMGVR_UViG_2922108689_000007	Duplodnaviria;Heunggongvirae;Uroviricota;Caudoviricetes;;;;	d__Bacteria;p__Proteobacteria;c__Gammaproteobacteria;o__Enterobacterales;f__Enterobacteriaceae;g__Serratia;s__Serratia marcescens_K	d__Bacteria;p__Proteobacteria;c__Gammaproteobacteria;o__Enterobacterales;f__Enterobacteriaceae;g__Serratia;s__Serratia marcescens_K	DNA	33294	57.8	NA	NA	NA	NA	NA	IMGVR_UViG_2922108689_000007	36399502	JGI
Species_1045	Group 1	IMGVR_UViG_2687453632_000002	Duplodnaviria;Heunggongvirae;Uroviricota;Caudoviricetes;;;;	d__Bacteria;p__Proteobacteria;c__Gammaproteobacteria;o__Enterobacterales;f__Enterobacteriaceae;g__Serratia;s__Serratia marcescens_K	d__Bacteria;p__Proteobacteria;c__Gammaproteobacteria;o__Enterobacterales;f__Enterobacteriaceae;g__Serratia;s__Serratia marcescens_K	DNA	34052	57.7	NA	NA	NA	NA	NA	IMGVR_UViG_2687453632_000002	36399502	JGI
Species_1045	Group 1	IMGVR_UViG_2876667732_000003	Duplodnaviria;Heunggongvirae;Uroviricota;Caudoviricetes;;;;	d__Bacteria;p__Proteobacteria;c__Gammaproteobacteria;o__Enterobacterales;f__Enterobacteriaceae;g__Serratia;s__Serratia marcescens_K	d__Bacteria;p__Proteobacteria;c__Gammaproteobacteria;o__Enterobacterales;f__Enterobacteriaceae;g__Serratia;s__Serratia marcescens_K	DNA	36761	57.4	NA	NA	NA	NA	NA	IMGVR_UViG_2876667732_000003	36399502	JGI
Species_1045	Group 1	IMGVR_UViG_2878972309_000005	Duplodnaviria;Heunggongvirae;Uroviricota;Caudoviricetes;;;;	d__Bacteria;p__Proteobacteria;c__Gammaproteobacteria;o__Enterobacterales;f__Enterobacteriaceae;g__Serratia;s__Serratia marcescens_K	d__Bacteria;p__Proteobacteria;c__Gammaproteobacteria;o__Enterobacterales;f__Enterobacteriaceae;g__Serratia;s__Serratia marcescens_K	DNA	32030	57.3	NA	NA	NA	NA	NA	IMGVR_UViG_2878972309_000005	36399502	JGI
Species_1045	Group 1	IMGVR_UViG_2922119174_000003	Duplodnaviria;Heunggongvirae;Uroviricota;Caudoviricetes;;;;	d__Bacteria;p__Proteobacteria;c__Gammaproteobacteria;o__Enterobacterales;f__Enterobacteriaceae;g__Serratia;s__Serratia marcescens_K	d__Bacteria;p__Proteobacteria;c__Gammaproteobacteria;o__Enterobacterales;f__Enterobacteriaceae;g__Serratia;s__Serratia marcescens_K	DNA	32027	57.3	NA	NA	NA	NA	NA	IMGVR_UViG_2922119174_000003	36399502	JGI
Species_1045	Group 1	IMGVR_UViG_2906465532_000005	Duplodnaviria;Heunggongvirae;Uroviricota;Caudoviricetes;;;;	d__Bacteria;p__Proteobacteria;c__Gammaproteobacteria;o__Enterobacterales;f__Enterobacteriaceae;g__Serratia;s__Serratia marcescens_K	d__Bacteria;p__Proteobacteria;c__Gammaproteobacteria;o__Enterobacterales;f__Enterobacteriaceae;g__Serratia;s__Serratia marcescens_K	DNA	32027	57.3	NA	NA	NA	NA	NA	IMGVR_UViG_2906465532_000005	36399502	JGI
Species_1045	Group 1	IMGVR_UViG_2924619632_000005	Duplodnaviria;Heunggongvirae;Uroviricota;Caudoviricetes;;;;	d__Bacteria;p__Proteobacteria;c__Gammaproteobacteria;o__Enterobacterales;f__Enterobacteriaceae;g__Serratia;s__Serratia marcescens_K	d__Bacteria;p__Proteobacteria;c__Gammaproteobacteria;o__Enterobacterales;f__Enterobacteriaceae;g__Serratia;s__Serratia marcescens_K	DNA	32027	57.3	NA	NA	NA	NA	NA	IMGVR_UViG_2924619632_000005	36399502	JGI
Species_1045	Group 1	IMGVR_UViG_2937709893_000004	Duplodnaviria;Heunggongvirae;Uroviricota;Caudoviricetes;;;;	d__Bacteria;p__Proteobacteria;c__Gammaproteobacteria;o__Enterobacterales;f__Enterobacteriaceae;g__Serratia;s__Serratia marcescens_K	d__Bacteria;p__Proteobacteria;c__Gammaproteobacteria;o__Enterobacterales;f__Enterobacteriaceae;g__Serratia;s__Serratia marcescens_K	DNA	32027	57.3	NA	NA	NA	NA	NA	IMGVR_UViG_2937709893_000004	36399502	JGI
Species_1045	Group 1	IMGVR_UViG_2924619632_000007	Duplodnaviria;Heunggongvirae;Uroviricota;Caudoviricetes;;;;	d__Bacteria;p__Proteobacteria;c__Gammaproteobacteria;o__Enterobacterales;f__Enterobacteriaceae;g__Serratia;s__Serratia marcescens_K	d__Bacteria;p__Proteobacteria;c__Gammaproteobacteria;o__Enterobacterales;f__Enterobacteriaceae;g__Serratia;s__Serratia marcescens_K	DNA	35583	57.2	NA	NA	NA	NA	NA	IMGVR_UViG_2924619632_000007	36399502	JGI
Species_1045	Group 1	IMGVR_UViG_2937947248_000005	Duplodnaviria;Heunggongvirae;Uroviricota;Caudoviricetes;;;;	d__Bacteria;p__Proteobacteria;c__Gammaproteobacteria;o__Enterobacterales;f__Enterobacteriaceae;g__Serratia;s__Serratia marcescens_K	d__Bacteria;p__Proteobacteria;c__Gammaproteobacteria;o__Enterobacterales;f__Enterobacteriaceae;g__Serratia;s__Serratia marcescens_K	DNA	35583	57.2	NA	NA	NA	NA	NA	IMGVR_UViG_2937947248_000005	36399502	JGI
Species_1045	Group 1	IMGVR_UViG_2922119174_000006	Duplodnaviria;Heunggongvirae;Uroviricota;Caudoviricetes;;;;	d__Bacteria;p__Proteobacteria;c__Gammaproteobacteria;o__Enterobacterales;f__Enterobacteriaceae;g__Serratia;s__Serratia marcescens_K	d__Bacteria;p__Proteobacteria;c__Gammaproteobacteria;o__Enterobacterales;f__Enterobacteriaceae;g__Serratia;s__Serratia marcescens_K	DNA	35583	57.2	NA	NA	NA	NA	NA	IMGVR_UViG_2922119174_000006	36399502	JGI
Species_1045	Group 1	IMGVR_UViG_2906465532_000007	Duplodnaviria;Heunggongvirae;Uroviricota;Caudoviricetes;;;;	d__Bacteria;p__Proteobacteria;c__Gammaproteobacteria;o__Enterobacterales;f__Enterobacteriaceae;g__Serratia;s__Serratia marcescens_K	d__Bacteria;p__Proteobacteria;c__Gammaproteobacteria;o__Enterobacterales;f__Enterobacteriaceae;g__Serratia;s__Serratia marcescens_K	DNA	35583	57.2	NA	NA	NA	NA	NA	IMGVR_UViG_2906465532_000007	36399502	JGI
Species_1045	Group 1	IMGVR_UViG_2922088410_000001	Duplodnaviria;Heunggongvirae;Uroviricota;Caudoviricetes;;;;	d__Bacteria;p__Proteobacteria;c__Gammaproteobacteria;o__Enterobacterales;f__Enterobacteriaceae;g__Serratia;s__Serratia marcescens_K	d__Bacteria;p__Proteobacteria;c__Gammaproteobacteria;o__Enterobacterales;f__Enterobacteriaceae;g__Serratia;s__Serratia marcescens_K	DNA	32405	57	NA	NA	NA	NA	NA	IMGVR_UViG_2922088410_000001	36399502	JGI
Species_1045	Group 1	IMGVR_UViG_2795385498_000009	Duplodnaviria;Heunggongvirae;Uroviricota;Caudoviricetes;;;;	d__Bacteria;p__Proteobacteria;c__Gammaproteobacteria;o__Enterobacterales;f__Enterobacteriaceae;g__Serratia;s__Serratia nevei	d__Bacteria;p__Proteobacteria;c__Gammaproteobacteria;o__Enterobacterales;f__Enterobacteriaceae;g__Serratia;s__Serratia nevei	DNA	36561	56.7	NA	NA	NA	NA	NA	IMGVR_UViG_2795385498_000009	36399502	JGI
Species_1045	Group 1	IMGVR_UViG_2740892492_000003	Duplodnaviria;Heunggongvirae;Uroviricota;Caudoviricetes;;;;	d__Bacteria;p__Proteobacteria;c__Gammaproteobacteria;o__Enterobacterales;f__Enterobacteriaceae;g__Serratia;s__Serratia ureilytica	d__Bacteria;p__Proteobacteria;c__Gammaproteobacteria;o__Enterobacterales;f__Enterobacteriaceae;g__Serratia;s__Serratia ureilytica	DNA	32717	56.7	NA	NA	NA	NA	NA	IMGVR_UViG_2740892492_000003	36399502	JGI
Species_1045	Group 1	IMGVR_UViG_2876652380_000006	Duplodnaviria;Heunggongvirae;Uroviricota;Caudoviricetes;;;;	d__Bacteria;p__Proteobacteria;c__Gammaproteobacteria;o__Enterobacterales;f__Enterobacteriaceae;g__Serratia;s__Serratia marcescens_K	d__Bacteria;p__Proteobacteria;c__Gammaproteobacteria;o__Enterobacterales;f__Enterobacteriaceae;g__Serratia;s__Serratia marcescens_K	DNA	94478	54.1	NA	NA	NA	NA	NA	IMGVR_UViG_2876652380_000006	36399502	JGI
Species_1045	Group 1	IMGVR_UViG_2906505533_000004	Duplodnaviria;Heunggongvirae;Uroviricota;Caudoviricetes;;;;	d__Bacteria;p__Proteobacteria;c__Gammaproteobacteria;o__Enterobacterales;f__Enterobacteriaceae;g__Serratia;s__Serratia marcescens_K	d__Bacteria;p__Proteobacteria;c__Gammaproteobacteria;o__Enterobacterales;f__Enterobacteriaceae;g__Serratia;s__Serratia marcescens_K	DNA	75865	53.5	NA	NA	NA	NA	NA	IMGVR_UViG_2906505533_000004	36399502	JGI
Species_1045	Group 1	IMGVR_UViG_2874444136_000005	Duplodnaviria;Heunggongvirae;Uroviricota;Caudoviricetes;;;;	d__Bacteria;p__Proteobacteria;c__Gammaproteobacteria;o__Enterobacterales;f__Enterobacteriaceae;g__Serratia;s__Serratia marcescens_K	d__Bacteria;p__Proteobacteria;c__Gammaproteobacteria;o__Enterobacterales;f__Enterobacteriaceae;g__Serratia;s__Serratia marcescens_K	DNA	75865	53.5	NA	NA	NA	NA	NA	IMGVR_UViG_2874444136_000005	36399502	JGI
Species_1045	Group 1	IMGVR_UViG_2922119174_000005	Duplodnaviria;Heunggongvirae;Uroviricota;Caudoviricetes;;;;	d__Bacteria;p__Proteobacteria;c__Gammaproteobacteria;o__Enterobacterales;f__Enterobacteriaceae;g__Serratia;s__Serratia marcescens_K	d__Bacteria;p__Proteobacteria;c__Gammaproteobacteria;o__Enterobacterales;f__Enterobacteriaceae;g__Serratia;s__Serratia marcescens_K	DNA	39770	50.4	NA	NA	NA	NA	NA	IMGVR_UViG_2922119174_000005	36399502	JGI
Species_1045	Group 1	IMGVR_UViG_2937947248_000004	Duplodnaviria;Heunggongvirae;Uroviricota;Caudoviricetes;;;;	d__Bacteria;p__Proteobacteria;c__Gammaproteobacteria;o__Enterobacterales;f__Enterobacteriaceae;g__Serratia;s__Serratia marcescens_K	d__Bacteria;p__Proteobacteria;c__Gammaproteobacteria;o__Enterobacterales;f__Enterobacteriaceae;g__Serratia;s__Serratia marcescens_K	DNA	39770	50.4	NA	NA	NA	NA	NA	IMGVR_UViG_2937947248_000004	36399502	JGI
Species_1045	Group 1	IMGVR_UViG_2924619632_000001	Duplodnaviria;Heunggongvirae;Uroviricota;Caudoviricetes;;;;	d__Bacteria;p__Proteobacteria;c__Gammaproteobacteria;o__Enterobacterales;f__Enterobacteriaceae;g__Serratia;s__Serratia marcescens_K	d__Bacteria;p__Proteobacteria;c__Gammaproteobacteria;o__Enterobacterales;f__Enterobacteriaceae;g__Serratia;s__Serratia marcescens_K	DNA	39770	50.4	NA	NA	NA	NA	NA	IMGVR_UViG_2924619632_000001	36399502	JGI
Species_1045	Group 1	IMGVR_UViG_2906465532_000001	Duplodnaviria;Heunggongvirae;Uroviricota;Caudoviricetes;;;;	d__Bacteria;p__Proteobacteria;c__Gammaproteobacteria;o__Enterobacterales;f__Enterobacteriaceae;g__Serratia;s__Serratia marcescens_K	d__Bacteria;p__Proteobacteria;c__Gammaproteobacteria;o__Enterobacterales;f__Enterobacteriaceae;g__Serratia;s__Serratia marcescens_K	DNA	39770	50.4	NA	NA	NA	NA	NA	IMGVR_UViG_2906465532_000001	36399502	JGI
Species_1048	Group 1	Togo	Duplodnaviria; Heunggongvirae; Uroviricota;Caudoviricetes; Wizardvirus; Wizardvirus danyall.	Gordonia terrae	Gordonia terrae 3612	DNA	59454	67.9	SIPHO	2017	USA	44.53514 N	68.40087 W	OP867026	NA	University of Maine, Honors College
Species_1048	Group 1	SmokingBunny	Duplodnaviria; Heunggongvirae; Uroviricota;Caudoviricetes; Wizardvirus; Wizardvirus danyall.	Gordonia terrae	Gordonia terrae 3612	DNA	59454	67.9	SIPHO	2017	USA	40.44558 N	79.953107 W	MK814761	NA	University of Pittsburgh
Species_1048	Group 1	Halo3	Duplodnaviria; Heunggongvirae; Uroviricota;Caudoviricetes; Wizardvirus; Wizardvirus danyall.	Gordonia terrae	Gordonia terrae CAG3	DNA	59182	67.9	SIPHO	2021	USA	39.24492 N	96.316794 W	NA	NA	Kansas State University
Species_1048	Group 1	RogerDodger	Duplodnaviria; Heunggongvirae; Uroviricota;Caudoviricetes; Wizardvirus; Wizardvirus danyall.	Gordonia terrae	Gordonia terrae 3612	DNA	59122	67.9	NA	2018	USA	44.928859 N	68.697075 W	MK967381	NA	University of Maine, Honors College
Species_1048	Group 1	Nubi	Duplodnaviria; Heunggongvirae; Uroviricota;Caudoviricetes; Wizardvirus; Wizardvirus danyall.	Gordonia terrae	Gordonia terrae CAG3	DNA	58718	67.9	SIPHO	2017	USA	36.084139 N	79.775236 W	MN010760	NA	North Carolina A&T State University
Species_1048	Group 1	PullumCavea	Duplodnaviria; Heunggongvirae; Uroviricota;Caudoviricetes; Wizardvirus; Wizardvirus danyall.	Gordonia terrae	Gordonia terrae 3612	DNA	58535	67.9	NA	2021	USA	32.592653 N	91.975229 W	ON970619	NA	University of Louisiana at Monroe
Species_1048	Group 1	Phlop	Duplodnaviria; Heunggongvirae; Uroviricota;Caudoviricetes; Wizardvirus; Wizardvirus danyall.	Gordonia terrae	Gordonia terrae 3612	DNA	58358	67.9	SIPHO	2019	USA	32.529663 N	92.075015 W	MW507125	NA	University of Louisiana at Monroe
Species_1048	Group 1	Wizard	Duplodnaviria; Heunggongvirae; Uroviricota;Caudoviricetes; Wizardvirus; Wizardvirus danyall.	Gordonia terrae	Gordonia terrae 3612	DNA	58308	67.9	NA	2015	USA	40.441518 N	79.950572 W	KU998234	NA	University of Pittsburgh
Species_1048	Group 1	Gezellig	Duplodnaviria; Heunggongvirae; Uroviricota;Caudoviricetes; Wizardvirus; Wizardvirus danyall.	Gordonia terrae	Gordonia terrae 3612	DNA	58308	67.9	SIPHO	2021	USA	42.877062 N	85.799262 W	NA	NA	Calvin University
Species_1048	Group 1	Barb	Duplodnaviria; Heunggongvirae; Uroviricota;Caudoviricetes; Wizardvirus; Wizardvirus danyall.	Gordonia terrae	Gordonia terrae 3612	DNA	59514	67.8	SIPHO	2016	USA	42.929521 N	85.588675 W	MK864265	NA	Calvin University
Species_1048	Group 1	Valary	Duplodnaviria; Heunggongvirae; Uroviricota;Caudoviricetes; Wizardvirus; Wizardvirus danyall.	Gordonia terrae	Gordonia terrae 3612	DNA	59448	67.8	SIPHO	2016	USA	42.931	-85.5834	MK864267	NA	Calvin University
Species_1048	Group 1	VanDeWege	Duplodnaviria; Heunggongvirae; Uroviricota;Caudoviricetes; Wizardvirus; Wizardvirus danyall.	Gordonia terrae	Gordonia terrae 3612	DNA	58972	67.8	SIPHO	2016	USA	42.929508 N	85.588933 W	MK864264	NA	Calvin University
Species_1048	Group 1	Fireball	Duplodnaviria; Heunggongvirae; Uroviricota;Caudoviricetes; Wizardvirus; Wizardvirus danyall.	Gordonia terrae	Gordonia terrae 3612	DNA	58924	67.8	SIPHO	2016	USA	42.933681 N	85.591112 W	MN284907	NA	Calvin University
Species_1048	Group 1	KimmyK	Duplodnaviria; Heunggongvirae; Uroviricota;Caudoviricetes; Wizardvirus; Wizardvirus danyall.	Gordonia terrae	Gordonia terrae 3612	DNA	58755	67.8	NA	2016	USA	40.308597 N	79.558012 W	MH479917	NA	Seton Hill University
Species_1048	Group 1	Danyall	Duplodnaviria; Heunggongvirae; Uroviricota;Caudoviricetes; Wizardvirus; Wizardvirus danyall.	Gordonia terrae	Gordonia terrae 3612	DNA	58695	67.8	SIPHO	2016	USA	40.441491 N	79.957521 W	MH479910	NA	University of Pittsburgh
Species_1048	Group 1	TillyBobJoe	Duplodnaviria; Heunggongvirae; Uroviricota;Caudoviricetes; Wizardvirus; Wizardvirus danyall.	Gordonia terrae	Gordonia terrae 3612	DNA	58677	67.8	NA	2017	USA	40.939339 N	74.119911 W	MH669015	NA	Nyack College
Species_1048	Group 1	Arri	Duplodnaviria; Heunggongvirae; Uroviricota;Caudoviricetes; Wizardvirus; Wizardvirus danyall.	Gordonia terrae	Gordonia terrae 3612	DNA	58650	67.8	SIPHO	2017	USA	40.4406 N	79.9959 W	MK864266	NA	University of Pittsburgh
Species_1048	Group 1	PinkCoffee	Duplodnaviria; Heunggongvirae; Uroviricota;Caudoviricetes; Wizardvirus; Wizardvirus danyall.	Gordonia terrae	Gordonia terrae CAG3	DNA	58559	67.8	NA	2020	USA	39.1865 N	96.5767 W	MZ622177	NA	Kansas State University
Species_1048	Group 1	Evamon	Duplodnaviria; Heunggongvirae; Uroviricota;Caudoviricetes; Wizardvirus; Wizardvirus danyall.	Gordonia terrae	Gordonia terrae 3612	DNA	58460	67.8	SIPHO	2016	USA	42.933816 N	85.591137 W	MT310872	NA	Calvin University
Species_1048	Group 1	Salvador	Duplodnaviria; Heunggongvirae; Uroviricota;Caudoviricetes; Wizardvirus; Wizardvirus danyall.	Gordonia terrae	Gordonia terrae 3612	DNA	58458	67.8	NA	2021	USA	40.44399 N	79.954575 W	ON970602	NA	University of Pittsburgh
Species_1048	Group 1	Portcullis	Duplodnaviria; Heunggongvirae; Uroviricota;Caudoviricetes; Wizardvirus; Wizardvirus danyall.	Gordonia terrae	Gordonia terrae 3612	DNA	58364	67.8	SIPHO	2016	USA	42.933863 N	85.591116 W	MT639651	NA	Calvin University
Species_1048	Group 1	Jambalaya	Duplodnaviria; Heunggongvirae; Uroviricota;Caudoviricetes; Wizardvirus; Wizardvirus danyall.	Gordonia terrae	Gordonia terrae 3612	DNA	57764	67.8	NA	2019	USA	44.932949 N	68.695183 W	MT521998	NA	University of Maine, Honors College
Species_1048	Group 1	Twister6	Duplodnaviria; Heunggongvirae; Uroviricota;Caudoviricetes; Wizardvirus; Wizardvirus danyall.	Gordonia terrae	Gordonia terrae 3612	DNA	57804	67.7	NA	2015	USA	40.440411 N	79.955739 W	KX557286	NA	University of Pittsburgh
Species_1048	Group 1	Mutzi	Duplodnaviria; Heunggongvirae; Uroviricota;Caudoviricetes; Wizardvirus; Wizardvirus danyall.	Gordonia terrae	Gordonia terrae 3612	DNA	59655	67.6	SIPHO	2017	USA	40.445833 N	79.953611 W	MK305889	NA	University of Pittsburgh
Species_1057	Group 2	IMGVR_UViG_2537561997_000001	Duplodnaviria;Heunggongvirae;Uroviricota;Caudoviricetes;;;;	d__Bacteria;p__Firmicutes;c__Bacilli;o__Bacillales;f__Bacillaceae;g__Bacillus;s__Bacillus atrophaeus	d__Bacteria;p__Firmicutes;c__Bacilli;o__Bacillales;f__Bacillaceae;g__Bacillus;s__Bacillus atrophaeus	DNA	20638	40.2	NA	NA	NA	NA	NA	IMGVR_UViG_2537561997_000001	36399502	JGI
Species_1057	Group 2	IMGVR_UViG_2706794645_000007	Duplodnaviria;Heunggongvirae;Uroviricota;Caudoviricetes;;;;	d__Bacteria;p__Firmicutes;c__Bacilli;o__Bacillales;f__Bacillaceae;g__Bacillus;s__Bacillus atrophaeus	d__Bacteria;p__Firmicutes;c__Bacilli;o__Bacillales;f__Bacillaceae;g__Bacillus;s__Bacillus atrophaeus	DNA	26659	40.1	NA	NA	NA	NA	NA	IMGVR_UViG_2706794645_000007	36399502	JGI
Species_1057	Group 2	IMGVR_UViG_2547132230_000002	Duplodnaviria;Heunggongvirae;Uroviricota;Caudoviricetes;;;;	d__Bacteria;p__Firmicutes;c__Bacilli;o__Bacillales;f__Bacillaceae;g__Bacillus;s__Bacillus atrophaeus	d__Bacteria;p__Firmicutes;c__Bacilli;o__Bacillales;f__Bacillaceae;g__Bacillus;s__Bacillus atrophaeus	DNA	50744	40	NA	NA	NA	NA	NA	IMGVR_UViG_2547132230_000002	36399502	JGI
Species_1057	Group 2	IMGVR_UViG_2547132228_000001	Duplodnaviria;Heunggongvirae;Uroviricota;Caudoviricetes;;;;	d__Bacteria;p__Firmicutes;c__Bacilli;o__Bacillales;f__Bacillaceae;g__Bacillus;s__Bacillus atrophaeus	d__Bacteria;p__Firmicutes;c__Bacilli;o__Bacillales;f__Bacillaceae;g__Bacillus;s__Bacillus atrophaeus	DNA	50744	40	NA	NA	NA	NA	NA	IMGVR_UViG_2547132228_000001	36399502	JGI
Species_1057	Group 2	IMGVR_UViG_2547132226_000002	Duplodnaviria;Heunggongvirae;Uroviricota;Caudoviricetes;;;;	d__Bacteria;p__Firmicutes;c__Bacilli;o__Bacillales;f__Bacillaceae;g__Bacillus;s__Bacillus atrophaeus	d__Bacteria;p__Firmicutes;c__Bacilli;o__Bacillales;f__Bacillaceae;g__Bacillus;s__Bacillus atrophaeus	DNA	50744	40	NA	NA	NA	NA	NA	IMGVR_UViG_2547132226_000002	36399502	JGI
Species_1057	Group 2	IMGVR_UViG_2547132227_000001	Duplodnaviria;Heunggongvirae;Uroviricota;Caudoviricetes;;;;	d__Bacteria;p__Firmicutes;c__Bacilli;o__Bacillales;f__Bacillaceae;g__Bacillus;s__Bacillus atrophaeus	d__Bacteria;p__Firmicutes;c__Bacilli;o__Bacillales;f__Bacillaceae;g__Bacillus;s__Bacillus atrophaeus	DNA	50744	40	NA	NA	NA	NA	NA	IMGVR_UViG_2547132227_000001	36399502	JGI
Species_1057	Group 2	IMGVR_UViG_2547132205_000002	Duplodnaviria;Heunggongvirae;Uroviricota;Caudoviricetes;;;;	d__Bacteria;p__Firmicutes;c__Bacilli;o__Bacillales;f__Bacillaceae;g__Bacillus;s__Bacillus atrophaeus	d__Bacteria;p__Firmicutes;c__Bacilli;o__Bacillales;f__Bacillaceae;g__Bacillus;s__Bacillus atrophaeus	DNA	50744	40	NA	NA	NA	NA	NA	IMGVR_UViG_2547132205_000002	36399502	JGI
Species_1057	Group 2	IMGVR_UViG_2547132222_000001	Duplodnaviria;Heunggongvirae;Uroviricota;Caudoviricetes;;;;	d__Bacteria;p__Firmicutes;c__Bacilli;o__Bacillales;f__Bacillaceae;g__Bacillus;s__Bacillus atrophaeus	d__Bacteria;p__Firmicutes;c__Bacilli;o__Bacillales;f__Bacillaceae;g__Bacillus;s__Bacillus atrophaeus	DNA	50744	40	NA	NA	NA	NA	NA	IMGVR_UViG_2547132222_000001	36399502	JGI
Species_1057	Group 2	IMGVR_UViG_2547132229_000002	Duplodnaviria;Heunggongvirae;Uroviricota;Caudoviricetes;;;;	d__Bacteria;p__Firmicutes;c__Bacilli;o__Bacillales;f__Bacillaceae;g__Bacillus;s__Bacillus atrophaeus	d__Bacteria;p__Firmicutes;c__Bacilli;o__Bacillales;f__Bacillaceae;g__Bacillus;s__Bacillus atrophaeus	DNA	50744	40	NA	NA	NA	NA	NA	IMGVR_UViG_2547132229_000002	36399502	JGI
Species_1057	Group 2	IMGVR_UViG_2547132225_000006	Duplodnaviria;Heunggongvirae;Uroviricota;Caudoviricetes;;;;	d__Bacteria;p__Firmicutes;c__Bacilli;o__Bacillales;f__Bacillaceae;g__Bacillus;s__Bacillus atrophaeus	d__Bacteria;p__Firmicutes;c__Bacilli;o__Bacillales;f__Bacillaceae;g__Bacillus;s__Bacillus atrophaeus	DNA	50743	40	NA	NA	NA	NA	NA	IMGVR_UViG_2547132225_000006	36399502	JGI
Species_1057	Group 2	IMGVR_UViG_2547132231_000001	Duplodnaviria;Heunggongvirae;Uroviricota;Caudoviricetes;;;;	d__Bacteria;p__Firmicutes;c__Bacilli;o__Bacillales;f__Bacillaceae;g__Bacillus;s__Bacillus atrophaeus	d__Bacteria;p__Firmicutes;c__Bacilli;o__Bacillales;f__Bacillaceae;g__Bacillus;s__Bacillus atrophaeus	DNA	50742	40	NA	NA	NA	NA	NA	IMGVR_UViG_2547132231_000001	36399502	JGI
Species_1057	Group 2	IMGVR_UViG_2547132246_000001	Duplodnaviria;Heunggongvirae;Uroviricota;Caudoviricetes;;;;	d__Bacteria;p__Firmicutes;c__Bacilli;o__Bacillales;f__Bacillaceae;g__Bacillus;s__Bacillus atrophaeus	d__Bacteria;p__Firmicutes;c__Bacilli;o__Bacillales;f__Bacillaceae;g__Bacillus;s__Bacillus atrophaeus	DNA	50523	40	NA	NA	NA	NA	NA	IMGVR_UViG_2547132246_000001	36399502	JGI
Species_1057	Group 2	IMGVR_UViG_2547132262_000002	Duplodnaviria;Heunggongvirae;Uroviricota;Caudoviricetes;;;;	d__Bacteria;p__Firmicutes;c__Bacilli;o__Bacillales;f__Bacillaceae;g__Bacillus;s__Bacillus atrophaeus	d__Bacteria;p__Firmicutes;c__Bacilli;o__Bacillales;f__Bacillaceae;g__Bacillus;s__Bacillus atrophaeus	DNA	49997	40	NA	NA	NA	NA	NA	IMGVR_UViG_2547132262_000002	36399502	JGI
Species_1057	Group 2	IMGVR_UViG_2634166470_000004	Duplodnaviria;Heunggongvirae;Uroviricota;Caudoviricetes;;;;	d__Bacteria;p__Firmicutes;c__Bacilli;o__Bacillales;f__Bacillaceae;g__Bacillus;s__Bacillus atrophaeus	d__Bacteria;p__Firmicutes;c__Bacilli;o__Bacillales;f__Bacillaceae;g__Bacillus;s__Bacillus atrophaeus	DNA	49996	40	NA	NA	NA	NA	NA	IMGVR_UViG_2634166470_000004	36399502	JGI
Species_1057	Group 2	IMGVR_UViG_2671181184_000004	Duplodnaviria;Heunggongvirae;Uroviricota;Caudoviricetes;;;;	d__Bacteria;p__Firmicutes;c__Bacilli;o__Bacillales;f__Bacillaceae;g__Bacillus;s__Bacillus atrophaeus	d__Bacteria;p__Firmicutes;c__Bacilli;o__Bacillales;f__Bacillaceae;g__Bacillus;s__Bacillus atrophaeus	DNA	49993	40	NA	NA	NA	NA	NA	IMGVR_UViG_2671181184_000004	36399502	JGI
Species_1057	Group 2	IMGVR_UViG_649633009_000004	Duplodnaviria;Heunggongvirae;Uroviricota;Caudoviricetes;;;;	d__Bacteria;p__Firmicutes;c__Bacilli;o__Bacillales;f__Bacillaceae;g__Bacillus;s__Bacillus atrophaeus	d__Bacteria;p__Firmicutes;c__Bacilli;o__Bacillales;f__Bacillaceae;g__Bacillus;s__Bacillus atrophaeus	DNA	49021	40	NA	NA	NA	NA	NA	IMGVR_UViG_649633009_000004	36399502	JGI
Species_1057	Group 2	IMGVR_UViG_2597490137_000004	Duplodnaviria;Heunggongvirae;Uroviricota;Caudoviricetes;;;;	d__Bacteria;p__Firmicutes;c__Bacilli;o__Bacillales;f__Bacillaceae;g__Bacillus;s__Bacillus atrophaeus	d__Bacteria;p__Firmicutes;c__Bacilli;o__Bacillales;f__Bacillaceae;g__Bacillus;s__Bacillus atrophaeus	DNA	49021	40	NA	NA	NA	NA	NA	IMGVR_UViG_2597490137_000004	36399502	JGI
Species_1057	Group 2	IMGVR_UViG_2597490117_000001	Duplodnaviria;Heunggongvirae;Uroviricota;Caudoviricetes;;;;	d__Bacteria;p__Firmicutes;c__Bacilli;o__Bacillales;f__Bacillaceae;g__Bacillus;s__Bacillus atrophaeus	d__Bacteria;p__Firmicutes;c__Bacilli;o__Bacillales;f__Bacillaceae;g__Bacillus;s__Bacillus atrophaeus	DNA	49020	40	NA	NA	NA	NA	NA	IMGVR_UViG_2597490117_000001	36399502	JGI
Species_1057	Group 2	IMGVR_UViG_2870304146_000003	Duplodnaviria;Heunggongvirae;Uroviricota;Caudoviricetes;;;;	d__Bacteria;p__Firmicutes;c__Bacilli;o__Bacillales;f__Bacillaceae;g__Bacillus;s__Bacillus atrophaeus	d__Bacteria;p__Firmicutes;c__Bacilli;o__Bacillales;f__Bacillaceae;g__Bacillus;s__Bacillus atrophaeus	DNA	48139	40	NA	NA	NA	NA	NA	IMGVR_UViG_2870304146_000003	36399502	JGI
Species_1057	Group 2	IMGVR_UViG_2547132257_000005	Duplodnaviria;Heunggongvirae;Uroviricota;Caudoviricetes;;;;	d__Bacteria;p__Firmicutes;c__Bacilli;o__Bacillales;f__Bacillaceae;g__Bacillus;s__Bacillus atrophaeus	d__Bacteria;p__Firmicutes;c__Bacilli;o__Bacillales;f__Bacillaceae;g__Bacillus;s__Bacillus atrophaeus	DNA	47744	40	NA	NA	NA	NA	NA	IMGVR_UViG_2547132257_000005	36399502	JGI
Species_1057	Group 2	IMGVR_UViG_2537561997_000002	Duplodnaviria;Heunggongvirae;Uroviricota;Caudoviricetes;;;;	d__Bacteria;p__Firmicutes;c__Bacilli;o__Bacillales;f__Bacillaceae;g__Bacillus;s__Bacillus atrophaeus	d__Bacteria;p__Firmicutes;c__Bacilli;o__Bacillales;f__Bacillaceae;g__Bacillus;s__Bacillus atrophaeus	DNA	29404	39.8	NA	NA	NA	NA	NA	IMGVR_UViG_2537561997_000002	36399502	JGI
Species_1057	Group 2	IMGVR_UViG_2706794645_000001	Duplodnaviria;Heunggongvirae;Uroviricota;Caudoviricetes;;;;	d__Bacteria;p__Firmicutes;c__Bacilli;o__Bacillales;f__Bacillaceae;g__Bacillus;s__Bacillus atrophaeus	d__Bacteria;p__Firmicutes;c__Bacilli;o__Bacillales;f__Bacillaceae;g__Bacillus;s__Bacillus atrophaeus	DNA	32423	39.1	NA	NA	NA	NA	NA	IMGVR_UViG_2706794645_000001	36399502	JGI
Species_1063	Group 1	IMGVR_UViG_2534682066_000007	Duplodnaviria;Heunggongvirae;Uroviricota;Caudoviricetes;;;;	d__Bacteria;p__Firmicutes;c__Bacilli;o__Lactobacillales;f__Streptococcaceae;g__Streptococcus;s__Streptococcus agalactiae	d__Bacteria;p__Firmicutes;c__Bacilli;o__Lactobacillales;f__Streptococcaceae;g__Streptococcus;s__Streptococcus agalactiae	DNA	22782	44.2	NA	NA	NA	NA	NA	IMGVR_UViG_2534682066_000007	36399502	JGI
Species_1063	Group 1	IMGVR_UViG_2737471872_000001	Duplodnaviria;Heunggongvirae;Uroviricota;Caudoviricetes;;;;	d__Bacteria;p__Firmicutes;c__Bacilli;o__Lactobacillales;f__Streptococcaceae;g__Streptococcus;s__Streptococcus agalactiae	d__Bacteria;p__Firmicutes;c__Bacilli;o__Lactobacillales;f__Streptococcaceae;g__Streptococcus;s__Streptococcus agalactiae	DNA	35213	43.9	NA	NA	NA	NA	NA	IMGVR_UViG_2737471872_000001	36399502	JGI
Species_1063	Group 1	IMGVR_UViG_2684622745_000001	Duplodnaviria;Heunggongvirae;Uroviricota;Caudoviricetes;;;;	d__Bacteria;p__Firmicutes;c__Bacilli;o__Lactobacillales;f__Streptococcaceae;g__Streptococcus;s__Streptococcus agalactiae	d__Bacteria;p__Firmicutes;c__Bacilli;o__Lactobacillales;f__Streptococcaceae;g__Streptococcus;s__Streptococcus agalactiae	DNA	36219	43.8	NA	NA	NA	NA	NA	IMGVR_UViG_2684622745_000001	36399502	JGI
Species_1063	Group 1	IMGVR_UViG_2684622746_000003	Duplodnaviria;Heunggongvirae;Uroviricota;Caudoviricetes;;;;	d__Bacteria;p__Firmicutes;c__Bacilli;o__Lactobacillales;f__Streptococcaceae;g__Streptococcus;s__Streptococcus agalactiae	d__Bacteria;p__Firmicutes;c__Bacilli;o__Lactobacillales;f__Streptococcaceae;g__Streptococcus;s__Streptococcus agalactiae	DNA	27113	43.7	NA	NA	NA	NA	NA	IMGVR_UViG_2684622746_000003	36399502	JGI
Species_1063	Group 1	IMGVR_UViG_2548876883_000005	Duplodnaviria;Heunggongvirae;Uroviricota;Caudoviricetes;;;;	d__Bacteria;p__Firmicutes;c__Bacilli;o__Lactobacillales;f__Streptococcaceae;g__Streptococcus;s__Streptococcus agalactiae	d__Bacteria;p__Firmicutes;c__Bacilli;o__Lactobacillales;f__Streptococcaceae;g__Streptococcus;s__Streptococcus agalactiae	DNA	20226	43.7	NA	NA	NA	NA	NA	IMGVR_UViG_2548876883_000005	36399502	JGI
Species_1063	Group 1	IMGVR_UViG_2548876877_000004	Duplodnaviria;Heunggongvirae;Uroviricota;Caudoviricetes;;;;	d__Bacteria;p__Firmicutes;c__Bacilli;o__Lactobacillales;f__Streptococcaceae;g__Streptococcus;s__Streptococcus agalactiae	d__Bacteria;p__Firmicutes;c__Bacilli;o__Lactobacillales;f__Streptococcaceae;g__Streptococcus;s__Streptococcus agalactiae	DNA	38696	43.6	NA	NA	NA	NA	NA	IMGVR_UViG_2548876877_000004	36399502	JGI
Species_1063	Group 1	IMGVR_UViG_2534682192_000005	Duplodnaviria;Heunggongvirae;Uroviricota;Caudoviricetes;;;;	d__Bacteria;p__Firmicutes;c__Bacilli;o__Lactobacillales;f__Streptococcaceae;g__Streptococcus;s__Streptococcus agalactiae	d__Bacteria;p__Firmicutes;c__Bacilli;o__Lactobacillales;f__Streptococcaceae;g__Streptococcus;s__Streptococcus agalactiae	DNA	32455	43.6	NA	NA	NA	NA	NA	IMGVR_UViG_2534682192_000005	36399502	JGI
Species_1063	Group 1	IMGVR_UViG_2540341027_000007	Duplodnaviria;Heunggongvirae;Uroviricota;Caudoviricetes;;;;	d__Bacteria;p__Firmicutes;c__Bacilli;o__Lactobacillales;f__Streptococcaceae;g__Streptococcus;s__Streptococcus agalactiae	d__Bacteria;p__Firmicutes;c__Bacilli;o__Lactobacillales;f__Streptococcaceae;g__Streptococcus;s__Streptococcus agalactiae	DNA	25966	43.5	NA	NA	NA	NA	NA	IMGVR_UViG_2540341027_000007	36399502	JGI
Species_1063	Group 1	IMGVR_UViG_2531839117_000002	Duplodnaviria;Heunggongvirae;Uroviricota;Caudoviricetes;;;;	d__Bacteria;p__Firmicutes;c__Bacilli;o__Lactobacillales;f__Streptococcaceae;g__Streptococcus;s__Streptococcus agalactiae	d__Bacteria;p__Firmicutes;c__Bacilli;o__Lactobacillales;f__Streptococcaceae;g__Streptococcus;s__Streptococcus agalactiae	DNA	31208	43.4	NA	NA	NA	NA	NA	IMGVR_UViG_2531839117_000002	36399502	JGI
Species_1063	Group 1	IMGVR_UViG_2698536322_000004	Duplodnaviria;Heunggongvirae;Uroviricota;Caudoviricetes;;;;	d__Bacteria;p__Firmicutes;c__Bacilli;o__Lactobacillales;f__Streptococcaceae;g__Streptococcus;s__Streptococcus agalactiae	d__Bacteria;p__Firmicutes;c__Bacilli;o__Lactobacillales;f__Streptococcaceae;g__Streptococcus;s__Streptococcus agalactiae	DNA	26253	43.3	NA	NA	NA	NA	NA	IMGVR_UViG_2698536322_000004	36399502	JGI
Species_1063	Group 1	IMGVR_UViG_2531839534_000005	Duplodnaviria;Heunggongvirae;Uroviricota;Caudoviricetes;;;;	d__Bacteria;p__Firmicutes;c__Bacilli;o__Lactobacillales;f__Streptococcaceae;g__Streptococcus;s__Streptococcus urinalis	d__Bacteria;p__Firmicutes;c__Bacilli;o__Lactobacillales;f__Streptococcaceae;g__Streptococcus;s__Streptococcus urinalis	DNA	49969	43.1	NA	NA	NA	NA	NA	IMGVR_UViG_2531839534_000005	36399502	JGI
Species_1063	Group 1	IMGVR_UViG_2663763506_000004	Duplodnaviria;Heunggongvirae;Uroviricota;Caudoviricetes;;;;	d__Bacteria;p__Firmicutes;c__Bacilli;o__Lactobacillales;f__Streptococcaceae;g__Streptococcus;s__Streptococcus agalactiae	d__Bacteria;p__Firmicutes;c__Bacilli;o__Lactobacillales;f__Streptococcaceae;g__Streptococcus;s__Streptococcus agalactiae	DNA	42947	43	NA	NA	NA	NA	NA	IMGVR_UViG_2663763506_000004	36399502	JGI
Species_1063	Group 1	IMGVR_UViG_2663763535_000001	Duplodnaviria;Heunggongvirae;Uroviricota;Caudoviricetes;;;;	d__Bacteria;p__Firmicutes;c__Bacilli;o__Lactobacillales;f__Streptococcaceae;g__Streptococcus;s__Streptococcus agalactiae	d__Bacteria;p__Firmicutes;c__Bacilli;o__Lactobacillales;f__Streptococcaceae;g__Streptococcus;s__Streptococcus agalactiae	DNA	42915	43	NA	NA	NA	NA	NA	IMGVR_UViG_2663763535_000001	36399502	JGI
Species_1063	Group 1	IMGVR_UViG_2849898226_000001	Duplodnaviria;Heunggongvirae;Uroviricota;Caudoviricetes;;;;	d__Bacteria;p__Firmicutes;c__Bacilli;o__Lactobacillales;f__Streptococcaceae;g__Streptococcus;s__Streptococcus agalactiae	d__Bacteria;p__Firmicutes;c__Bacilli;o__Lactobacillales;f__Streptococcaceae;g__Streptococcus;s__Streptococcus agalactiae	DNA	42909	43	NA	NA	NA	NA	NA	IMGVR_UViG_2849898226_000001	36399502	JGI
Species_1063	Group 1	IMGVR_UViG_2880307250_000001	Duplodnaviria;Heunggongvirae;Uroviricota;Caudoviricetes;;;;	d__Bacteria;p__Firmicutes;c__Bacilli;o__Lactobacillales;f__Streptococcaceae;g__Streptococcus;s__Streptococcus agalactiae	d__Bacteria;p__Firmicutes;c__Bacilli;o__Lactobacillales;f__Streptococcaceae;g__Streptococcus;s__Streptococcus agalactiae	DNA	42909	43	NA	NA	NA	NA	NA	IMGVR_UViG_2880307250_000001	36399502	JGI
Species_1063	Group 1	IMGVR_UViG_2548876882_000003	Duplodnaviria;Heunggongvirae;Uroviricota;Caudoviricetes;;;;	d__Bacteria;p__Firmicutes;c__Bacilli;o__Lactobacillales;f__Streptococcaceae;g__Streptococcus;s__Streptococcus agalactiae	d__Bacteria;p__Firmicutes;c__Bacilli;o__Lactobacillales;f__Streptococcaceae;g__Streptococcus;s__Streptococcus agalactiae	DNA	26589	43	NA	NA	NA	NA	NA	IMGVR_UViG_2548876882_000003	36399502	JGI
Species_1063	Group 1	IMGVR_UViG_2548876878_000003	Duplodnaviria;Heunggongvirae;Uroviricota;Caudoviricetes;;;;	d__Bacteria;p__Firmicutes;c__Bacilli;o__Lactobacillales;f__Streptococcaceae;g__Streptococcus;s__Streptococcus agalactiae	d__Bacteria;p__Firmicutes;c__Bacilli;o__Lactobacillales;f__Streptococcaceae;g__Streptococcus;s__Streptococcus agalactiae	DNA	26589	43	NA	NA	NA	NA	NA	IMGVR_UViG_2548876878_000003	36399502	JGI
Species_1063	Group 1	IMGVR_UViG_2737471911_000002	Duplodnaviria;Heunggongvirae;Uroviricota;Caudoviricetes;;;;	d__Bacteria;p__Firmicutes;c__Bacilli;o__Lactobacillales;f__Streptococcaceae;g__Streptococcus;s__Streptococcus agalactiae	d__Bacteria;p__Firmicutes;c__Bacilli;o__Lactobacillales;f__Streptococcaceae;g__Streptococcus;s__Streptococcus agalactiae	DNA	48143	42.9	NA	NA	NA	NA	NA	IMGVR_UViG_2737471911_000002	36399502	JGI
Species_1063	Group 1	IMGVR_UViG_2684622750_000002	Duplodnaviria;Heunggongvirae;Uroviricota;Caudoviricetes;;;;	d__Bacteria;p__Firmicutes;c__Bacilli;o__Lactobacillales;f__Streptococcaceae;g__Streptococcus;s__Streptococcus agalactiae	d__Bacteria;p__Firmicutes;c__Bacilli;o__Lactobacillales;f__Streptococcaceae;g__Streptococcus;s__Streptococcus agalactiae	DNA	46069	42.9	NA	NA	NA	NA	NA	IMGVR_UViG_2684622750_000002	36399502	JGI
Species_1063	Group 1	IMGVR_UViG_2737471962_000001	Duplodnaviria;Heunggongvirae;Uroviricota;Caudoviricetes;;;;	d__Bacteria;p__Firmicutes;c__Bacilli;o__Lactobacillales;f__Streptococcaceae;g__Streptococcus;s__Streptococcus agalactiae	d__Bacteria;p__Firmicutes;c__Bacilli;o__Lactobacillales;f__Streptococcaceae;g__Streptococcus;s__Streptococcus agalactiae	DNA	45916	42.9	NA	NA	NA	NA	NA	IMGVR_UViG_2737471962_000001	36399502	JGI
Species_1063	Group 1	IMGVR_UViG_2667528029_000001	Duplodnaviria;Heunggongvirae;Uroviricota;Caudoviricetes;;;;	d__Bacteria;p__Firmicutes;c__Bacilli;o__Lactobacillales;f__Streptococcaceae;g__Streptococcus;s__Streptococcus agalactiae	d__Bacteria;p__Firmicutes;c__Bacilli;o__Lactobacillales;f__Streptococcaceae;g__Streptococcus;s__Streptococcus agalactiae	DNA	43858	42.9	NA	NA	NA	NA	NA	IMGVR_UViG_2667528029_000001	36399502	JGI
Species_1063	Group 1	IMGVR_UViG_2660238421_000001	Duplodnaviria;Heunggongvirae;Uroviricota;Caudoviricetes;;;;	d__Bacteria;p__Firmicutes;c__Bacilli;o__Lactobacillales;f__Streptococcaceae;g__Streptococcus;s__Streptococcus agalactiae	d__Bacteria;p__Firmicutes;c__Bacilli;o__Lactobacillales;f__Streptococcaceae;g__Streptococcus;s__Streptococcus agalactiae	DNA	43850	42.9	NA	NA	NA	NA	NA	IMGVR_UViG_2660238421_000001	36399502	JGI
Species_1063	Group 1	IMGVR_UViG_2671180779_000001	Duplodnaviria;Heunggongvirae;Uroviricota;Caudoviricetes;;;;	d__Bacteria;p__Firmicutes;c__Bacilli;o__Lactobacillales;f__Streptococcaceae;g__Streptococcus;s__Streptococcus agalactiae	d__Bacteria;p__Firmicutes;c__Bacilli;o__Lactobacillales;f__Streptococcaceae;g__Streptococcus;s__Streptococcus agalactiae	DNA	43850	42.9	NA	NA	NA	NA	NA	IMGVR_UViG_2671180779_000001	36399502	JGI
Species_1063	Group 1	IMGVR_UViG_2660238071_000001	Duplodnaviria;Heunggongvirae;Uroviricota;Caudoviricetes;;;;	d__Bacteria;p__Firmicutes;c__Bacilli;o__Lactobacillales;f__Streptococcaceae;g__Streptococcus;s__Streptococcus agalactiae	d__Bacteria;p__Firmicutes;c__Bacilli;o__Lactobacillales;f__Streptococcaceae;g__Streptococcus;s__Streptococcus agalactiae	DNA	43850	42.9	NA	NA	NA	NA	NA	IMGVR_UViG_2660238071_000001	36399502	JGI
Species_1063	Group 1	IMGVR_UViG_2663763381_000001	Duplodnaviria;Heunggongvirae;Uroviricota;Caudoviricetes;;;;	d__Bacteria;p__Firmicutes;c__Bacilli;o__Lactobacillales;f__Streptococcaceae;g__Streptococcus;s__Streptococcus agalactiae	d__Bacteria;p__Firmicutes;c__Bacilli;o__Lactobacillales;f__Streptococcaceae;g__Streptococcus;s__Streptococcus agalactiae	DNA	43850	42.9	NA	NA	NA	NA	NA	IMGVR_UViG_2663763381_000001	36399502	JGI
Species_1063	Group 1	IMGVR_UViG_2693429597_000001	Duplodnaviria;Heunggongvirae;Uroviricota;Caudoviricetes;;;;	d__Bacteria;p__Firmicutes;c__Bacilli;o__Lactobacillales;f__Streptococcaceae;g__Streptococcus;s__Streptococcus agalactiae	d__Bacteria;p__Firmicutes;c__Bacilli;o__Lactobacillales;f__Streptococcaceae;g__Streptococcus;s__Streptococcus agalactiae	DNA	43850	42.9	NA	NA	NA	NA	NA	IMGVR_UViG_2693429597_000001	36399502	JGI
Species_1063	Group 1	IMGVR_UViG_2675903657_000001	Duplodnaviria;Heunggongvirae;Uroviricota;Caudoviricetes;;;;	d__Bacteria;p__Firmicutes;c__Bacilli;o__Lactobacillales;f__Streptococcaceae;g__Streptococcus;s__Streptococcus agalactiae	d__Bacteria;p__Firmicutes;c__Bacilli;o__Lactobacillales;f__Streptococcaceae;g__Streptococcus;s__Streptococcus agalactiae	DNA	43850	42.9	NA	NA	NA	NA	NA	IMGVR_UViG_2675903657_000001	36399502	JGI
Species_1063	Group 1	IMGVR_UViG_2700989325_000001	Duplodnaviria;Heunggongvirae;Uroviricota;Caudoviricetes;;;;	d__Bacteria;p__Firmicutes;c__Bacilli;o__Lactobacillales;f__Streptococcaceae;g__Streptococcus;s__Streptococcus agalactiae	d__Bacteria;p__Firmicutes;c__Bacilli;o__Lactobacillales;f__Streptococcaceae;g__Streptococcus;s__Streptococcus agalactiae	DNA	43850	42.9	NA	NA	NA	NA	NA	IMGVR_UViG_2700989325_000001	36399502	JGI
Species_1063	Group 1	IMGVR_UViG_2660238639_000001	Duplodnaviria;Heunggongvirae;Uroviricota;Caudoviricetes;;;;	d__Bacteria;p__Firmicutes;c__Bacilli;o__Lactobacillales;f__Streptococcaceae;g__Streptococcus;s__Streptococcus agalactiae	d__Bacteria;p__Firmicutes;c__Bacilli;o__Lactobacillales;f__Streptococcaceae;g__Streptococcus;s__Streptococcus agalactiae	DNA	43850	42.9	NA	NA	NA	NA	NA	IMGVR_UViG_2660238639_000001	36399502	JGI
Species_1063	Group 1	IMGVR_UViG_2737471971_000001	Duplodnaviria;Heunggongvirae;Uroviricota;Caudoviricetes;;;;	d__Bacteria;p__Firmicutes;c__Bacilli;o__Lactobacillales;f__Streptococcaceae;g__Streptococcus;s__Streptococcus agalactiae	d__Bacteria;p__Firmicutes;c__Bacilli;o__Lactobacillales;f__Streptococcaceae;g__Streptococcus;s__Streptococcus agalactiae	DNA	43850	42.9	NA	NA	NA	NA	NA	IMGVR_UViG_2737471971_000001	36399502	JGI
Species_1063	Group 1	IMGVR_UViG_2663763158_000001	Duplodnaviria;Heunggongvirae;Uroviricota;Caudoviricetes;;;;	d__Bacteria;p__Firmicutes;c__Bacilli;o__Lactobacillales;f__Streptococcaceae;g__Streptococcus;s__Streptococcus agalactiae	d__Bacteria;p__Firmicutes;c__Bacilli;o__Lactobacillales;f__Streptococcaceae;g__Streptococcus;s__Streptococcus agalactiae	DNA	43850	42.9	NA	NA	NA	NA	NA	IMGVR_UViG_2663763158_000001	36399502	JGI
Species_1063	Group 1	IMGVR_UViG_2663763504_000001	Duplodnaviria;Heunggongvirae;Uroviricota;Caudoviricetes;;;;	d__Bacteria;p__Firmicutes;c__Bacilli;o__Lactobacillales;f__Streptococcaceae;g__Streptococcus;s__Streptococcus agalactiae	d__Bacteria;p__Firmicutes;c__Bacilli;o__Lactobacillales;f__Streptococcaceae;g__Streptococcus;s__Streptococcus agalactiae	DNA	43850	42.9	NA	NA	NA	NA	NA	IMGVR_UViG_2663763504_000001	36399502	JGI
Species_1063	Group 1	IMGVR_UViG_2690315723_000002	Duplodnaviria;Heunggongvirae;Uroviricota;Caudoviricetes;;;;	d__Bacteria;p__Firmicutes;c__Bacilli;o__Lactobacillales;f__Streptococcaceae;g__Streptococcus;s__Streptococcus agalactiae	d__Bacteria;p__Firmicutes;c__Bacilli;o__Lactobacillales;f__Streptococcaceae;g__Streptococcus;s__Streptococcus agalactiae	DNA	43850	42.9	NA	NA	NA	NA	NA	IMGVR_UViG_2690315723_000002	36399502	JGI
Species_1063	Group 1	IMGVR_UViG_2700989190_000001	Duplodnaviria;Heunggongvirae;Uroviricota;Caudoviricetes;;;;	d__Bacteria;p__Firmicutes;c__Bacilli;o__Lactobacillales;f__Streptococcaceae;g__Streptococcus;s__Streptococcus agalactiae	d__Bacteria;p__Firmicutes;c__Bacilli;o__Lactobacillales;f__Streptococcaceae;g__Streptococcus;s__Streptococcus agalactiae	DNA	43850	42.9	NA	NA	NA	NA	NA	IMGVR_UViG_2700989190_000001	36399502	JGI
Species_1063	Group 1	IMGVR_UViG_2695420833_000001	Duplodnaviria;Heunggongvirae;Uroviricota;Caudoviricetes;;;;	d__Bacteria;p__Firmicutes;c__Bacilli;o__Lactobacillales;f__Streptococcaceae;g__Streptococcus;s__Streptococcus agalactiae	d__Bacteria;p__Firmicutes;c__Bacilli;o__Lactobacillales;f__Streptococcaceae;g__Streptococcus;s__Streptococcus agalactiae	DNA	43850	42.9	NA	NA	NA	NA	NA	IMGVR_UViG_2695420833_000001	36399502	JGI
Species_1063	Group 1	IMGVR_UViG_2671180830_000001	Duplodnaviria;Heunggongvirae;Uroviricota;Caudoviricetes;;;;	d__Bacteria;p__Firmicutes;c__Bacilli;o__Lactobacillales;f__Streptococcaceae;g__Streptococcus;s__Streptococcus agalactiae	d__Bacteria;p__Firmicutes;c__Bacilli;o__Lactobacillales;f__Streptococcaceae;g__Streptococcus;s__Streptococcus agalactiae	DNA	43850	42.9	NA	NA	NA	NA	NA	IMGVR_UViG_2671180830_000001	36399502	JGI
Species_1063	Group 1	IMGVR_UViG_2700989191_000001	Duplodnaviria;Heunggongvirae;Uroviricota;Caudoviricetes;;;;	d__Bacteria;p__Firmicutes;c__Bacilli;o__Lactobacillales;f__Streptococcaceae;g__Streptococcus;s__Streptococcus agalactiae	d__Bacteria;p__Firmicutes;c__Bacilli;o__Lactobacillales;f__Streptococcaceae;g__Streptococcus;s__Streptococcus agalactiae	DNA	43850	42.9	NA	NA	NA	NA	NA	IMGVR_UViG_2700989191_000001	36399502	JGI
Species_1063	Group 1	IMGVR_UViG_2660238382_000001	Duplodnaviria;Heunggongvirae;Uroviricota;Caudoviricetes;;;;	d__Bacteria;p__Firmicutes;c__Bacilli;o__Lactobacillales;f__Streptococcaceae;g__Streptococcus;s__Streptococcus agalactiae	d__Bacteria;p__Firmicutes;c__Bacilli;o__Lactobacillales;f__Streptococcaceae;g__Streptococcus;s__Streptococcus agalactiae	DNA	43850	42.9	NA	NA	NA	NA	NA	IMGVR_UViG_2660238382_000001	36399502	JGI
Species_1063	Group 1	IMGVR_UViG_2700989192_000001	Duplodnaviria;Heunggongvirae;Uroviricota;Caudoviricetes;;;;	d__Bacteria;p__Firmicutes;c__Bacilli;o__Lactobacillales;f__Streptococcaceae;g__Streptococcus;s__Streptococcus agalactiae	d__Bacteria;p__Firmicutes;c__Bacilli;o__Lactobacillales;f__Streptococcaceae;g__Streptococcus;s__Streptococcus agalactiae	DNA	43850	42.9	NA	NA	NA	NA	NA	IMGVR_UViG_2700989192_000001	36399502	JGI
Species_1063	Group 1	IMGVR_UViG_2667527848_000001	Duplodnaviria;Heunggongvirae;Uroviricota;Caudoviricetes;;;;	d__Bacteria;p__Firmicutes;c__Bacilli;o__Lactobacillales;f__Streptococcaceae;g__Streptococcus;s__Streptococcus agalactiae	d__Bacteria;p__Firmicutes;c__Bacilli;o__Lactobacillales;f__Streptococcaceae;g__Streptococcus;s__Streptococcus agalactiae	DNA	43850	42.9	NA	NA	NA	NA	NA	IMGVR_UViG_2667527848_000001	36399502	JGI
Species_1063	Group 1	IMGVR_UViG_2660238537_000001	Duplodnaviria;Heunggongvirae;Uroviricota;Caudoviricetes;;;;	d__Bacteria;p__Firmicutes;c__Bacilli;o__Lactobacillales;f__Streptococcaceae;g__Streptococcus;s__Streptococcus agalactiae	d__Bacteria;p__Firmicutes;c__Bacilli;o__Lactobacillales;f__Streptococcaceae;g__Streptococcus;s__Streptococcus agalactiae	DNA	43849	42.9	NA	NA	NA	NA	NA	IMGVR_UViG_2660238537_000001	36399502	JGI
Species_1063	Group 1	IMGVR_UViG_2687453456_000001	Duplodnaviria;Heunggongvirae;Uroviricota;Caudoviricetes;;;;	d__Bacteria;p__Firmicutes;c__Bacilli;o__Lactobacillales;f__Streptococcaceae;g__Streptococcus;s__Streptococcus agalactiae	d__Bacteria;p__Firmicutes;c__Bacilli;o__Lactobacillales;f__Streptococcaceae;g__Streptococcus;s__Streptococcus agalactiae	DNA	43826	42.9	NA	NA	NA	NA	NA	IMGVR_UViG_2687453456_000001	36399502	JGI
Species_1063	Group 1	IMGVR_UViG_2923224648_000001	Duplodnaviria;Heunggongvirae;Uroviricota;Caudoviricetes;;;;	d__Bacteria;p__Firmicutes;c__Bacilli;o__Lactobacillales;f__Streptococcaceae;g__Streptococcus;s__Streptococcus agalactiae	d__Bacteria;p__Firmicutes;c__Bacilli;o__Lactobacillales;f__Streptococcaceae;g__Streptococcus;s__Streptococcus agalactiae	DNA	43826	42.9	NA	NA	NA	NA	NA	IMGVR_UViG_2923224648_000001	36399502	JGI
Species_1063	Group 1	IMGVR_UViG_2663763124_000001	Duplodnaviria;Heunggongvirae;Uroviricota;Caudoviricetes;;;;	d__Bacteria;p__Firmicutes;c__Bacilli;o__Lactobacillales;f__Streptococcaceae;g__Streptococcus;s__Streptococcus agalactiae	d__Bacteria;p__Firmicutes;c__Bacilli;o__Lactobacillales;f__Streptococcaceae;g__Streptococcus;s__Streptococcus agalactiae	DNA	43150	42.9	NA	NA	NA	NA	NA	IMGVR_UViG_2663763124_000001	36399502	JGI
Species_1063	Group 1	IMGVR_UViG_2660238009_000005	Duplodnaviria;Heunggongvirae;Uroviricota;Caudoviricetes;;;;	d__Bacteria;p__Firmicutes;c__Bacilli;o__Lactobacillales;f__Streptococcaceae;g__Streptococcus;s__Streptococcus agalactiae	d__Bacteria;p__Firmicutes;c__Bacilli;o__Lactobacillales;f__Streptococcaceae;g__Streptococcus;s__Streptococcus agalactiae	DNA	42737	42.9	NA	NA	NA	NA	NA	IMGVR_UViG_2660238009_000005	36399502	JGI
Species_1063	Group 1	IMGVR_UViG_2512047075_000001	Duplodnaviria;Heunggongvirae;Uroviricota;Caudoviricetes;;;;	d__Bacteria;p__Firmicutes;c__Bacilli;o__Lactobacillales;f__Streptococcaceae;g__Streptococcus;s__Streptococcus urinalis	d__Bacteria;p__Firmicutes;c__Bacilli;o__Lactobacillales;f__Streptococcaceae;g__Streptococcus;s__Streptococcus urinalis	DNA	56605	42.8	NA	NA	NA	NA	NA	IMGVR_UViG_2512047075_000001	36399502	JGI
Species_1063	Group 1	IMGVR_UViG_2737471968_000004	Duplodnaviria;Heunggongvirae;Uroviricota;Caudoviricetes;;;;	d__Bacteria;p__Firmicutes;c__Bacilli;o__Lactobacillales;f__Streptococcaceae;g__Streptococcus;s__Streptococcus agalactiae	d__Bacteria;p__Firmicutes;c__Bacilli;o__Lactobacillales;f__Streptococcaceae;g__Streptococcus;s__Streptococcus agalactiae	DNA	47043	42.8	NA	NA	NA	NA	NA	IMGVR_UViG_2737471968_000004	36399502	JGI
Species_1063	Group 1	IMGVR_UViG_2737471927_000003	Duplodnaviria;Heunggongvirae;Uroviricota;Caudoviricetes;;;;	d__Bacteria;p__Firmicutes;c__Bacilli;o__Lactobacillales;f__Streptococcaceae;g__Streptococcus;s__Streptococcus agalactiae	d__Bacteria;p__Firmicutes;c__Bacilli;o__Lactobacillales;f__Streptococcaceae;g__Streptococcus;s__Streptococcus agalactiae	DNA	46998	42.8	NA	NA	NA	NA	NA	IMGVR_UViG_2737471927_000003	36399502	JGI
Species_1063	Group 1	IMGVR_UViG_2657244970_000002	Duplodnaviria;Heunggongvirae;Uroviricota;Caudoviricetes;;;;	d__Bacteria;p__Firmicutes;c__Bacilli;o__Lactobacillales;f__Streptococcaceae;g__Streptococcus;s__Streptococcus agalactiae	d__Bacteria;p__Firmicutes;c__Bacilli;o__Lactobacillales;f__Streptococcaceae;g__Streptococcus;s__Streptococcus agalactiae	DNA	45451	42.8	NA	NA	NA	NA	NA	IMGVR_UViG_2657244970_000002	36399502	JGI
Species_1063	Group 1	IMGVR_UViG_2534682193_000002	Duplodnaviria;Heunggongvirae;Uroviricota;Caudoviricetes;;;;	d__Bacteria;p__Firmicutes;c__Bacilli;o__Lactobacillales;f__Streptococcaceae;g__Streptococcus;s__Streptococcus agalactiae	d__Bacteria;p__Firmicutes;c__Bacilli;o__Lactobacillales;f__Streptococcaceae;g__Streptococcus;s__Streptococcus agalactiae	DNA	45167	42.8	NA	NA	NA	NA	NA	IMGVR_UViG_2534682193_000002	36399502	JGI
Species_1063	Group 1	IMGVR_UViG_2695420783_000001	Duplodnaviria;Heunggongvirae;Uroviricota;Caudoviricetes;;;;	d__Bacteria;p__Firmicutes;c__Bacilli;o__Lactobacillales;f__Streptococcaceae;g__Streptococcus;s__Streptococcus agalactiae	d__Bacteria;p__Firmicutes;c__Bacilli;o__Lactobacillales;f__Streptococcaceae;g__Streptococcus;s__Streptococcus agalactiae	DNA	44385	42.8	NA	NA	NA	NA	NA	IMGVR_UViG_2695420783_000001	36399502	JGI
Species_1063	Group 1	IMGVR_UViG_2663763117_000001	Duplodnaviria;Heunggongvirae;Uroviricota;Caudoviricetes;;;;	d__Bacteria;p__Firmicutes;c__Bacilli;o__Lactobacillales;f__Streptococcaceae;g__Streptococcus;s__Streptococcus agalactiae	d__Bacteria;p__Firmicutes;c__Bacilli;o__Lactobacillales;f__Streptococcaceae;g__Streptococcus;s__Streptococcus agalactiae	DNA	44385	42.8	NA	NA	NA	NA	NA	IMGVR_UViG_2663763117_000001	36399502	JGI
Species_1063	Group 1	IMGVR_UViG_2548876875_000004	Duplodnaviria;Heunggongvirae;Uroviricota;Caudoviricetes;;;;	d__Bacteria;p__Firmicutes;c__Bacilli;o__Lactobacillales;f__Streptococcaceae;g__Streptococcus;s__Streptococcus agalactiae	d__Bacteria;p__Firmicutes;c__Bacilli;o__Lactobacillales;f__Streptococcaceae;g__Streptococcus;s__Streptococcus agalactiae	DNA	43635	42.8	NA	NA	NA	NA	NA	IMGVR_UViG_2548876875_000004	36399502	JGI
Species_1063	Group 1	IMGVR_UViG_2558860394_000001	Duplodnaviria;Heunggongvirae;Uroviricota;Caudoviricetes;;;;	d__Bacteria;p__Firmicutes;c__Bacilli;o__Lactobacillales;f__Streptococcaceae;g__Streptococcus;s__Streptococcus agalactiae	d__Bacteria;p__Firmicutes;c__Bacilli;o__Lactobacillales;f__Streptococcaceae;g__Streptococcus;s__Streptococcus agalactiae	DNA	42306	42.8	NA	NA	NA	NA	NA	IMGVR_UViG_2558860394_000001	36399502	JGI
Species_1063	Group 1	IMGVR_UViG_2737471881_000008	Duplodnaviria;Heunggongvirae;Uroviricota;Caudoviricetes;;;;	d__Bacteria;p__Firmicutes;c__Bacilli;o__Lactobacillales;f__Streptococcaceae;g__Streptococcus;s__Streptococcus agalactiae	d__Bacteria;p__Firmicutes;c__Bacilli;o__Lactobacillales;f__Streptococcaceae;g__Streptococcus;s__Streptococcus agalactiae	DNA	40461	42.8	NA	NA	NA	NA	NA	IMGVR_UViG_2737471881_000008	36399502	JGI
Species_1063	Group 1	IMGVR_UViG_2537562151_000005	Duplodnaviria;Heunggongvirae;Uroviricota;Caudoviricetes;;;;	d__Bacteria;p__Firmicutes;c__Bacilli;o__Lactobacillales;f__Streptococcaceae;g__Streptococcus;s__Streptococcus agalactiae	d__Bacteria;p__Firmicutes;c__Bacilli;o__Lactobacillales;f__Streptococcaceae;g__Streptococcus;s__Streptococcus agalactiae	DNA	21420	42.8	NA	NA	NA	NA	NA	IMGVR_UViG_2537562151_000005	36399502	JGI
Species_1063	Group 1	IMGVR_UViG_2737471886_000001	Duplodnaviria;Heunggongvirae;Uroviricota;Caudoviricetes;;;;	d__Bacteria;p__Firmicutes;c__Bacilli;o__Lactobacillales;f__Streptococcaceae;g__Streptococcus;s__Streptococcus agalactiae	d__Bacteria;p__Firmicutes;c__Bacilli;o__Lactobacillales;f__Streptococcaceae;g__Streptococcus;s__Streptococcus agalactiae	DNA	46859	42.7	NA	NA	NA	NA	NA	IMGVR_UViG_2737471886_000001	36399502	JGI
Species_1063	Group 1	IMGVR_UViG_2737471910_000002	Duplodnaviria;Heunggongvirae;Uroviricota;Caudoviricetes;;;;	d__Bacteria;p__Firmicutes;c__Bacilli;o__Lactobacillales;f__Streptococcaceae;g__Streptococcus;s__Streptococcus agalactiae	d__Bacteria;p__Firmicutes;c__Bacilli;o__Lactobacillales;f__Streptococcaceae;g__Streptococcus;s__Streptococcus agalactiae	DNA	46674	42.7	NA	NA	NA	NA	NA	IMGVR_UViG_2737471910_000002	36399502	JGI
Species_1063	Group 1	IMGVR_UViG_2706794510_000002	Duplodnaviria;Heunggongvirae;Uroviricota;Caudoviricetes;;;;	d__Bacteria;p__Firmicutes;c__Bacilli;o__Lactobacillales;f__Streptococcaceae;g__Streptococcus;s__Streptococcus agalactiae	d__Bacteria;p__Firmicutes;c__Bacilli;o__Lactobacillales;f__Streptococcaceae;g__Streptococcus;s__Streptococcus agalactiae	DNA	46629	42.7	NA	NA	NA	NA	NA	IMGVR_UViG_2706794510_000002	36399502	JGI
Species_1063	Group 1	IMGVR_UViG_2737471922_000002	Duplodnaviria;Heunggongvirae;Uroviricota;Caudoviricetes;;;;	d__Bacteria;p__Firmicutes;c__Bacilli;o__Lactobacillales;f__Streptococcaceae;g__Streptococcus;s__Streptococcus agalactiae	d__Bacteria;p__Firmicutes;c__Bacilli;o__Lactobacillales;f__Streptococcaceae;g__Streptococcus;s__Streptococcus agalactiae	DNA	46599	42.7	NA	NA	NA	NA	NA	IMGVR_UViG_2737471922_000002	36399502	JGI
Species_1063	Group 1	IMGVR_UViG_2737471906_000001	Duplodnaviria;Heunggongvirae;Uroviricota;Caudoviricetes;;;;	d__Bacteria;p__Firmicutes;c__Bacilli;o__Lactobacillales;f__Streptococcaceae;g__Streptococcus;s__Streptococcus agalactiae	d__Bacteria;p__Firmicutes;c__Bacilli;o__Lactobacillales;f__Streptococcaceae;g__Streptococcus;s__Streptococcus agalactiae	DNA	46589	42.7	NA	NA	NA	NA	NA	IMGVR_UViG_2737471906_000001	36399502	JGI
Species_1063	Group 1	IMGVR_UViG_2657245548_000001	Duplodnaviria;Heunggongvirae;Uroviricota;Caudoviricetes;;;;	d__Bacteria;p__Firmicutes;c__Bacilli;o__Lactobacillales;f__Streptococcaceae;g__Streptococcus;s__Streptococcus agalactiae	d__Bacteria;p__Firmicutes;c__Bacilli;o__Lactobacillales;f__Streptococcaceae;g__Streptococcus;s__Streptococcus agalactiae	DNA	46398	42.7	NA	NA	NA	NA	NA	IMGVR_UViG_2657245548_000001	36399502	JGI
Species_1063	Group 1	IMGVR_UViG_2695420586_000001	Duplodnaviria;Heunggongvirae;Uroviricota;Caudoviricetes;;;;	d__Bacteria;p__Firmicutes;c__Bacilli;o__Lactobacillales;f__Streptococcaceae;g__Streptococcus;s__Streptococcus agalactiae	d__Bacteria;p__Firmicutes;c__Bacilli;o__Lactobacillales;f__Streptococcaceae;g__Streptococcus;s__Streptococcus agalactiae	DNA	46398	42.7	NA	NA	NA	NA	NA	IMGVR_UViG_2695420586_000001	36399502	JGI
Species_1063	Group 1	IMGVR_UViG_2700989290_000001	Duplodnaviria;Heunggongvirae;Uroviricota;Caudoviricetes;;;;	d__Bacteria;p__Firmicutes;c__Bacilli;o__Lactobacillales;f__Streptococcaceae;g__Streptococcus;s__Streptococcus agalactiae	d__Bacteria;p__Firmicutes;c__Bacilli;o__Lactobacillales;f__Streptococcaceae;g__Streptococcus;s__Streptococcus agalactiae	DNA	46398	42.7	NA	NA	NA	NA	NA	IMGVR_UViG_2700989290_000001	36399502	JGI
Species_1063	Group 1	IMGVR_UViG_2671181177_000001	Duplodnaviria;Heunggongvirae;Uroviricota;Caudoviricetes;;;;	d__Bacteria;p__Firmicutes;c__Bacilli;o__Lactobacillales;f__Streptococcaceae;g__Streptococcus;s__Streptococcus agalactiae	d__Bacteria;p__Firmicutes;c__Bacilli;o__Lactobacillales;f__Streptococcaceae;g__Streptococcus;s__Streptococcus agalactiae	DNA	46398	42.7	NA	NA	NA	NA	NA	IMGVR_UViG_2671181177_000001	36399502	JGI
Species_1063	Group 1	IMGVR_UViG_2671180300_000001	Duplodnaviria;Heunggongvirae;Uroviricota;Caudoviricetes;;;;	d__Bacteria;p__Firmicutes;c__Bacilli;o__Lactobacillales;f__Streptococcaceae;g__Streptococcus;s__Streptococcus agalactiae	d__Bacteria;p__Firmicutes;c__Bacilli;o__Lactobacillales;f__Streptococcaceae;g__Streptococcus;s__Streptococcus agalactiae	DNA	46398	42.7	NA	NA	NA	NA	NA	IMGVR_UViG_2671180300_000001	36399502	JGI
Species_1063	Group 1	IMGVR_UViG_2667527817_000001	Duplodnaviria;Heunggongvirae;Uroviricota;Caudoviricetes;;;;	d__Bacteria;p__Firmicutes;c__Bacilli;o__Lactobacillales;f__Streptococcaceae;g__Streptococcus;s__Streptococcus agalactiae	d__Bacteria;p__Firmicutes;c__Bacilli;o__Lactobacillales;f__Streptococcaceae;g__Streptococcus;s__Streptococcus agalactiae	DNA	46398	42.7	NA	NA	NA	NA	NA	IMGVR_UViG_2667527817_000001	36399502	JGI
Species_1063	Group 1	IMGVR_UViG_2737471902_000003	Duplodnaviria;Heunggongvirae;Uroviricota;Caudoviricetes;;;;	d__Bacteria;p__Firmicutes;c__Bacilli;o__Lactobacillales;f__Streptococcaceae;g__Streptococcus;s__Streptococcus agalactiae	d__Bacteria;p__Firmicutes;c__Bacilli;o__Lactobacillales;f__Streptococcaceae;g__Streptococcus;s__Streptococcus agalactiae	DNA	45799	42.7	NA	NA	NA	NA	NA	IMGVR_UViG_2737471902_000003	36399502	JGI
Species_1063	Group 1	IMGVR_UViG_2534682071_000002	Duplodnaviria;Heunggongvirae;Uroviricota;Caudoviricetes;;;;	d__Bacteria;p__Firmicutes;c__Bacilli;o__Lactobacillales;f__Streptococcaceae;g__Streptococcus;s__Streptococcus agalactiae	d__Bacteria;p__Firmicutes;c__Bacilli;o__Lactobacillales;f__Streptococcaceae;g__Streptococcus;s__Streptococcus agalactiae	DNA	44801	42.7	NA	NA	NA	NA	NA	IMGVR_UViG_2534682071_000002	36399502	JGI
Species_1063	Group 1	IMGVR_UViG_2529293131_000004	Duplodnaviria;Heunggongvirae;Uroviricota;Caudoviricetes;;;;	d__Bacteria;p__Firmicutes;c__Bacilli;o__Lactobacillales;f__Streptococcaceae;g__Streptococcus;s__Streptococcus agalactiae	d__Bacteria;p__Firmicutes;c__Bacilli;o__Lactobacillales;f__Streptococcaceae;g__Streptococcus;s__Streptococcus agalactiae	DNA	44786	42.7	NA	NA	NA	NA	NA	IMGVR_UViG_2529293131_000004	36399502	JGI
Species_1063	Group 1	IMGVR_UViG_2767802296_000002	Duplodnaviria;Heunggongvirae;Uroviricota;Caudoviricetes;;;;	d__Bacteria;p__Firmicutes;c__Bacilli;o__Lactobacillales;f__Streptococcaceae;g__Streptococcus;s__Streptococcus agalactiae	d__Bacteria;p__Firmicutes;c__Bacilli;o__Lactobacillales;f__Streptococcaceae;g__Streptococcus;s__Streptococcus agalactiae	DNA	44565	42.7	NA	NA	NA	NA	NA	IMGVR_UViG_2767802296_000002	36399502	JGI
Species_1063	Group 1	IMGVR_UViG_2531839164_000003	Duplodnaviria;Heunggongvirae;Uroviricota;Caudoviricetes;;;;	d__Bacteria;p__Firmicutes;c__Bacilli;o__Lactobacillales;f__Streptococcaceae;g__Streptococcus;s__Streptococcus agalactiae	d__Bacteria;p__Firmicutes;c__Bacilli;o__Lactobacillales;f__Streptococcaceae;g__Streptococcus;s__Streptococcus agalactiae	DNA	48241	42.6	NA	NA	NA	NA	NA	IMGVR_UViG_2531839164_000003	36399502	JGI
Species_1063	Group 1	IMGVR_UViG_2737471917_000001	Duplodnaviria;Heunggongvirae;Uroviricota;Caudoviricetes;;;;	d__Bacteria;p__Firmicutes;c__Bacilli;o__Lactobacillales;f__Streptococcaceae;g__Streptococcus;s__Streptococcus agalactiae	d__Bacteria;p__Firmicutes;c__Bacilli;o__Lactobacillales;f__Streptococcaceae;g__Streptococcus;s__Streptococcus agalactiae	DNA	47401	42.6	NA	NA	NA	NA	NA	IMGVR_UViG_2737471917_000001	36399502	JGI
Species_1063	Group 1	IMGVR_UViG_2671180875_000001	Duplodnaviria;Heunggongvirae;Uroviricota;Caudoviricetes;;;;	d__Bacteria;p__Firmicutes;c__Bacilli;o__Lactobacillales;f__Streptococcaceae;g__Streptococcus;s__Streptococcus agalactiae	d__Bacteria;p__Firmicutes;c__Bacilli;o__Lactobacillales;f__Streptococcaceae;g__Streptococcus;s__Streptococcus agalactiae	DNA	46387	42.6	NA	NA	NA	NA	NA	IMGVR_UViG_2671180875_000001	36399502	JGI
Species_1063	Group 1	IMGVR_UViG_2548876874_000001	Duplodnaviria;Heunggongvirae;Uroviricota;Caudoviricetes;;;;	d__Bacteria;p__Firmicutes;c__Bacilli;o__Lactobacillales;f__Streptococcaceae;g__Streptococcus;s__Streptococcus agalactiae	d__Bacteria;p__Firmicutes;c__Bacilli;o__Lactobacillales;f__Streptococcaceae;g__Streptococcus;s__Streptococcus agalactiae	DNA	45798	42.6	NA	NA	NA	NA	NA	IMGVR_UViG_2548876874_000001	36399502	JGI
Species_1063	Group 1	IMGVR_UViG_2737471879_000003	Duplodnaviria;Heunggongvirae;Uroviricota;Caudoviricetes;;;;	d__Bacteria;p__Firmicutes;c__Bacilli;o__Lactobacillales;f__Streptococcaceae;g__Streptococcus;s__Streptococcus agalactiae	d__Bacteria;p__Firmicutes;c__Bacilli;o__Lactobacillales;f__Streptococcaceae;g__Streptococcus;s__Streptococcus agalactiae	DNA	45769	42.6	NA	NA	NA	NA	NA	IMGVR_UViG_2737471879_000003	36399502	JGI
Species_1063	Group 1	IMGVR_UViG_2548876873_000002	Duplodnaviria;Heunggongvirae;Uroviricota;Caudoviricetes;;;;	d__Bacteria;p__Firmicutes;c__Bacilli;o__Lactobacillales;f__Streptococcaceae;g__Streptococcus;s__Streptococcus agalactiae	d__Bacteria;p__Firmicutes;c__Bacilli;o__Lactobacillales;f__Streptococcaceae;g__Streptococcus;s__Streptococcus agalactiae	DNA	44817	42.6	NA	NA	NA	NA	NA	IMGVR_UViG_2548876873_000002	36399502	JGI
Species_1063	Group 1	IMGVR_UViG_2548876876_000002	Duplodnaviria;Heunggongvirae;Uroviricota;Caudoviricetes;;;;	d__Bacteria;p__Firmicutes;c__Bacilli;o__Lactobacillales;f__Streptococcaceae;g__Streptococcus;s__Streptococcus agalactiae	d__Bacteria;p__Firmicutes;c__Bacilli;o__Lactobacillales;f__Streptococcaceae;g__Streptococcus;s__Streptococcus agalactiae	DNA	44715	42.6	NA	NA	NA	NA	NA	IMGVR_UViG_2548876876_000002	36399502	JGI
Species_1063	Group 1	IMGVR_UViG_2660238653_000001	Duplodnaviria;Heunggongvirae;Uroviricota;Caudoviricetes;;;;	d__Bacteria;p__Firmicutes;c__Bacilli;o__Lactobacillales;f__Streptococcaceae;g__Streptococcus;s__Streptococcus agalactiae	d__Bacteria;p__Firmicutes;c__Bacilli;o__Lactobacillales;f__Streptococcaceae;g__Streptococcus;s__Streptococcus agalactiae	DNA	44597	42.6	NA	NA	NA	NA	NA	IMGVR_UViG_2660238653_000001	36399502	JGI
Species_1063	Group 1	IMGVR_UViG_2660238274_000002	Duplodnaviria;Heunggongvirae;Uroviricota;Caudoviricetes;;;;	d__Bacteria;p__Firmicutes;c__Bacilli;o__Lactobacillales;f__Streptococcaceae;g__Streptococcus;s__Streptococcus agalactiae	d__Bacteria;p__Firmicutes;c__Bacilli;o__Lactobacillales;f__Streptococcaceae;g__Streptococcus;s__Streptococcus agalactiae	DNA	44597	42.6	NA	NA	NA	NA	NA	IMGVR_UViG_2660238274_000002	36399502	JGI
Species_1063	Group 1	IMGVR_UViG_2657245042_000001	Duplodnaviria;Heunggongvirae;Uroviricota;Caudoviricetes;;;;	d__Bacteria;p__Firmicutes;c__Bacilli;o__Lactobacillales;f__Streptococcaceae;g__Streptococcus;s__Streptococcus agalactiae	d__Bacteria;p__Firmicutes;c__Bacilli;o__Lactobacillales;f__Streptococcaceae;g__Streptococcus;s__Streptococcus agalactiae	DNA	44597	42.6	NA	NA	NA	NA	NA	IMGVR_UViG_2657245042_000001	36399502	JGI
Species_1063	Group 1	IMGVR_UViG_2548876894_000004	Duplodnaviria;Heunggongvirae;Uroviricota;Caudoviricetes;;;;	d__Bacteria;p__Firmicutes;c__Bacilli;o__Lactobacillales;f__Streptococcaceae;g__Streptococcus;s__Streptococcus hyovaginalis	d__Bacteria;p__Firmicutes;c__Bacilli;o__Lactobacillales;f__Streptococcaceae;g__Streptococcus;s__Streptococcus hyovaginalis	DNA	41767	42.6	NA	NA	NA	NA	NA	IMGVR_UViG_2548876894_000004	36399502	JGI
Species_1063	Group 1	IMGVR_UViG_2548876879_000002	Duplodnaviria;Heunggongvirae;Uroviricota;Caudoviricetes;;;;	d__Bacteria;p__Firmicutes;c__Bacilli;o__Lactobacillales;f__Streptococcaceae;g__Streptococcus;s__Streptococcus agalactiae	d__Bacteria;p__Firmicutes;c__Bacilli;o__Lactobacillales;f__Streptococcaceae;g__Streptococcus;s__Streptococcus agalactiae	DNA	48130	42.5	NA	NA	NA	NA	NA	IMGVR_UViG_2548876879_000002	36399502	JGI
Species_1063	Group 1	IMGVR_UViG_2737471909_000001	Duplodnaviria;Heunggongvirae;Uroviricota;Caudoviricetes;;;;	d__Bacteria;p__Firmicutes;c__Bacilli;o__Lactobacillales;f__Streptococcaceae;g__Streptococcus;s__Streptococcus agalactiae	d__Bacteria;p__Firmicutes;c__Bacilli;o__Lactobacillales;f__Streptococcaceae;g__Streptococcus;s__Streptococcus agalactiae	DNA	46544	42.5	NA	NA	NA	NA	NA	IMGVR_UViG_2737471909_000001	36399502	JGI
Species_1063	Group 1	IMGVR_UViG_2534682067_000011	Duplodnaviria;Heunggongvirae;Uroviricota;Caudoviricetes;;;;	d__Bacteria;p__Firmicutes;c__Bacilli;o__Lactobacillales;f__Streptococcaceae;g__Streptococcus;s__Streptococcus agalactiae	d__Bacteria;p__Firmicutes;c__Bacilli;o__Lactobacillales;f__Streptococcaceae;g__Streptococcus;s__Streptococcus agalactiae	DNA	46071	42.5	NA	NA	NA	NA	NA	IMGVR_UViG_2534682067_000011	36399502	JGI
Species_1063	Group 1	IMGVR_UViG_2531839118_000010	Duplodnaviria;Heunggongvirae;Uroviricota;Caudoviricetes;;;;	d__Bacteria;p__Firmicutes;c__Bacilli;o__Lactobacillales;f__Streptococcaceae;g__Streptococcus;s__Streptococcus agalactiae	d__Bacteria;p__Firmicutes;c__Bacilli;o__Lactobacillales;f__Streptococcaceae;g__Streptococcus;s__Streptococcus agalactiae	DNA	45048	42.5	NA	NA	NA	NA	NA	IMGVR_UViG_2531839118_000010	36399502	JGI
Species_1063	Group 1	IMGVR_UViG_2909160331_000003	Duplodnaviria;Heunggongvirae;Uroviricota;Caudoviricetes;;;;	d__Bacteria;p__Firmicutes;c__Bacilli;o__Lactobacillales;f__Streptococcaceae;g__Streptococcus;s__Streptococcus urinalis	d__Bacteria;p__Firmicutes;c__Bacilli;o__Lactobacillales;f__Streptococcaceae;g__Streptococcus;s__Streptococcus urinalis	DNA	43785	42.5	NA	NA	NA	NA	NA	IMGVR_UViG_2909160331_000003	36399502	JGI
Species_1063	Group 1	IMGVR_UViG_2512047075_000003	Duplodnaviria;Heunggongvirae;Uroviricota;Caudoviricetes;;;;	d__Bacteria;p__Firmicutes;c__Bacilli;o__Lactobacillales;f__Streptococcaceae;g__Streptococcus;s__Streptococcus urinalis	d__Bacteria;p__Firmicutes;c__Bacilli;o__Lactobacillales;f__Streptococcaceae;g__Streptococcus;s__Streptococcus urinalis	DNA	43785	42.5	NA	NA	NA	NA	NA	IMGVR_UViG_2512047075_000003	36399502	JGI
Species_1063	Group 1	IMGVR_UViG_2700989291_000002	Duplodnaviria;Heunggongvirae;Uroviricota;Caudoviricetes;;;;	d__Bacteria;p__Firmicutes;c__Bacilli;o__Lactobacillales;f__Streptococcaceae;g__Streptococcus;s__Streptococcus agalactiae	d__Bacteria;p__Firmicutes;c__Bacilli;o__Lactobacillales;f__Streptococcaceae;g__Streptococcus;s__Streptococcus agalactiae	DNA	48869	42.4	NA	NA	NA	NA	NA	IMGVR_UViG_2700989291_000002	36399502	JGI
Species_1063	Group 1	IMGVR_UViG_2663763289_000002	Duplodnaviria;Heunggongvirae;Uroviricota;Caudoviricetes;;;;	d__Bacteria;p__Firmicutes;c__Bacilli;o__Lactobacillales;f__Streptococcaceae;g__Streptococcus;s__Streptococcus agalactiae	d__Bacteria;p__Firmicutes;c__Bacilli;o__Lactobacillales;f__Streptococcaceae;g__Streptococcus;s__Streptococcus agalactiae	DNA	48869	42.4	NA	NA	NA	NA	NA	IMGVR_UViG_2663763289_000002	36399502	JGI
Species_1063	Group 1	IMGVR_UViG_2529292814_000001	Duplodnaviria;Heunggongvirae;Uroviricota;Caudoviricetes;;;;	d__Bacteria;p__Firmicutes;c__Bacilli;o__Lactobacillales;f__Streptococcaceae;g__Streptococcus;s__Streptococcus agalactiae	d__Bacteria;p__Firmicutes;c__Bacilli;o__Lactobacillales;f__Streptococcaceae;g__Streptococcus;s__Streptococcus agalactiae	DNA	46124	42.4	NA	NA	NA	NA	NA	IMGVR_UViG_2529292814_000001	36399502	JGI
Species_1063	Group 1	IMGVR_UViG_2534682065_000005	Duplodnaviria;Heunggongvirae;Uroviricota;Caudoviricetes;;;;	d__Bacteria;p__Firmicutes;c__Bacilli;o__Lactobacillales;f__Streptococcaceae;g__Streptococcus;s__Streptococcus agalactiae	d__Bacteria;p__Firmicutes;c__Bacilli;o__Lactobacillales;f__Streptococcaceae;g__Streptococcus;s__Streptococcus agalactiae	DNA	45557	42.4	NA	NA	NA	NA	NA	IMGVR_UViG_2534682065_000005	36399502	JGI
Species_1063	Group 1	IMGVR_UViG_2548876895_000002	Duplodnaviria;Heunggongvirae;Uroviricota;Caudoviricetes;;;;	d__Bacteria;p__Firmicutes;c__Bacilli;o__Lactobacillales;f__Streptococcaceae;g__Streptococcus;s__Streptococcus agalactiae	d__Bacteria;p__Firmicutes;c__Bacilli;o__Lactobacillales;f__Streptococcaceae;g__Streptococcus;s__Streptococcus agalactiae	DNA	44813	42.4	NA	NA	NA	NA	NA	IMGVR_UViG_2548876895_000002	36399502	JGI
Species_1063	Group 1	IMGVR_UViG_2528311138_000003	Duplodnaviria;Heunggongvirae;Uroviricota;Caudoviricetes;;;;	d__Bacteria;p__Firmicutes;c__Bacilli;o__Lactobacillales;f__Streptococcaceae;g__Streptococcus;s__Streptococcus canis	d__Bacteria;p__Firmicutes;c__Bacilli;o__Lactobacillales;f__Streptococcaceae;g__Streptococcus;s__Streptococcus canis	DNA	44716	42.4	NA	NA	NA	NA	NA	IMGVR_UViG_2528311138_000003	36399502	JGI
Species_1063	Group 1	IMGVR_UViG_2737471880_000002	Duplodnaviria;Heunggongvirae;Uroviricota;Caudoviricetes;;;;	d__Bacteria;p__Firmicutes;c__Bacilli;o__Lactobacillales;f__Streptococcaceae;g__Streptococcus;s__Streptococcus agalactiae	d__Bacteria;p__Firmicutes;c__Bacilli;o__Lactobacillales;f__Streptococcaceae;g__Streptococcus;s__Streptococcus agalactiae	DNA	44684	42.4	NA	NA	NA	NA	NA	IMGVR_UViG_2737471880_000002	36399502	JGI
Species_1063	Group 1	IMGVR_UViG_2540341025_000002	Duplodnaviria;Heunggongvirae;Uroviricota;Caudoviricetes;;;;	d__Bacteria;p__Firmicutes;c__Bacilli;o__Lactobacillales;f__Streptococcaceae;g__Streptococcus;s__Streptococcus agalactiae	d__Bacteria;p__Firmicutes;c__Bacilli;o__Lactobacillales;f__Streptococcaceae;g__Streptococcus;s__Streptococcus agalactiae	DNA	44533	42.4	NA	NA	NA	NA	NA	IMGVR_UViG_2540341025_000002	36399502	JGI
Species_1063	Group 1	IMGVR_UViG_2923235160_000004	Duplodnaviria;Heunggongvirae;Uroviricota;Caudoviricetes;;;;	d__Bacteria;p__Firmicutes;c__Bacilli;o__Lactobacillales;f__Streptococcaceae;g__Streptococcus;s__Streptococcus agalactiae	d__Bacteria;p__Firmicutes;c__Bacilli;o__Lactobacillales;f__Streptococcaceae;g__Streptococcus;s__Streptococcus agalactiae	DNA	43696	42.4	NA	NA	NA	NA	NA	IMGVR_UViG_2923235160_000004	36399502	JGI
Species_1063	Group 1	IMGVR_UViG_2917309686_000003	Duplodnaviria;Heunggongvirae;Uroviricota;Caudoviricetes;;;;	d__Bacteria;p__Firmicutes;c__Bacilli;o__Lactobacillales;f__Streptococcaceae;g__Streptococcus;s__Streptococcus agalactiae	d__Bacteria;p__Firmicutes;c__Bacilli;o__Lactobacillales;f__Streptococcaceae;g__Streptococcus;s__Streptococcus agalactiae	DNA	43696	42.4	NA	NA	NA	NA	NA	IMGVR_UViG_2917309686_000003	36399502	JGI
Species_1063	Group 1	IMGVR_UViG_2909160331_000001	Duplodnaviria;Heunggongvirae;Uroviricota;Caudoviricetes;;;;	d__Bacteria;p__Firmicutes;c__Bacilli;o__Lactobacillales;f__Streptococcaceae;g__Streptococcus;s__Streptococcus urinalis	d__Bacteria;p__Firmicutes;c__Bacilli;o__Lactobacillales;f__Streptococcaceae;g__Streptococcus;s__Streptococcus urinalis	DNA	39401	42.4	NA	NA	NA	NA	NA	IMGVR_UViG_2909160331_000001	36399502	JGI
Species_1063	Group 1	IMGVR_UViG_2657245688_000002	Duplodnaviria;Heunggongvirae;Uroviricota;Caudoviricetes;;;;	d__Bacteria;p__Firmicutes;c__Bacilli;o__Lactobacillales;f__Streptococcaceae;g__Streptococcus;s__Streptococcus agalactiae	d__Bacteria;p__Firmicutes;c__Bacilli;o__Lactobacillales;f__Streptococcaceae;g__Streptococcus;s__Streptococcus agalactiae	DNA	49071	42.3	NA	NA	NA	NA	NA	IMGVR_UViG_2657245688_000002	36399502	JGI
Species_1063	Group 1	IMGVR_UViG_2537561792_000002	Duplodnaviria;Heunggongvirae;Uroviricota;Caudoviricetes;;;;	d__Bacteria;p__Firmicutes;c__Bacilli;o__Lactobacillales;f__Streptococcaceae;g__Streptococcus;s__Streptococcus agalactiae	d__Bacteria;p__Firmicutes;c__Bacilli;o__Lactobacillales;f__Streptococcaceae;g__Streptococcus;s__Streptococcus agalactiae	DNA	46956	42.3	NA	NA	NA	NA	NA	IMGVR_UViG_2537561792_000002	36399502	JGI
Species_1063	Group 1	IMGVR_UViG_2548876888_000001	Duplodnaviria;Heunggongvirae;Uroviricota;Caudoviricetes;;;;	d__Bacteria;p__Firmicutes;c__Bacilli;o__Lactobacillales;f__Streptococcaceae;g__Streptococcus;s__Streptococcus agalactiae	d__Bacteria;p__Firmicutes;c__Bacilli;o__Lactobacillales;f__Streptococcaceae;g__Streptococcus;s__Streptococcus agalactiae	DNA	46688	42.3	NA	NA	NA	NA	NA	IMGVR_UViG_2548876888_000001	36399502	JGI
Species_1063	Group 1	IMGVR_UViG_2737471958_000001	Duplodnaviria;Heunggongvirae;Uroviricota;Caudoviricetes;;;;	d__Bacteria;p__Firmicutes;c__Bacilli;o__Lactobacillales;f__Streptococcaceae;g__Streptococcus;s__Streptococcus agalactiae	d__Bacteria;p__Firmicutes;c__Bacilli;o__Lactobacillales;f__Streptococcaceae;g__Streptococcus;s__Streptococcus agalactiae	DNA	44740	42.3	NA	NA	NA	NA	NA	IMGVR_UViG_2737471958_000001	36399502	JGI
Species_1063	Group 1	IMGVR_UViG_2548876886_000001	Duplodnaviria;Heunggongvirae;Uroviricota;Caudoviricetes;;;;	d__Bacteria;p__Firmicutes;c__Bacilli;o__Lactobacillales;f__Streptococcaceae;g__Streptococcus;s__Streptococcus agalactiae	d__Bacteria;p__Firmicutes;c__Bacilli;o__Lactobacillales;f__Streptococcaceae;g__Streptococcus;s__Streptococcus agalactiae	DNA	44740	42.3	NA	NA	NA	NA	NA	IMGVR_UViG_2548876886_000001	36399502	JGI
Species_1063	Group 1	IMGVR_UViG_2667527808_000002	Duplodnaviria;Heunggongvirae;Uroviricota;Caudoviricetes;;;;	d__Bacteria;p__Firmicutes;c__Bacilli;o__Lactobacillales;f__Streptococcaceae;g__Streptococcus;s__Streptococcus agalactiae	d__Bacteria;p__Firmicutes;c__Bacilli;o__Lactobacillales;f__Streptococcaceae;g__Streptococcus;s__Streptococcus agalactiae	DNA	44730	42.3	NA	NA	NA	NA	NA	IMGVR_UViG_2667527808_000002	36399502	JGI
Species_1063	Group 1	IMGVR_UViG_2690315709_000001	Duplodnaviria;Heunggongvirae;Uroviricota;Caudoviricetes;;;;	d__Bacteria;p__Firmicutes;c__Bacilli;o__Lactobacillales;f__Streptococcaceae;g__Streptococcus;s__Streptococcus agalactiae	d__Bacteria;p__Firmicutes;c__Bacilli;o__Lactobacillales;f__Streptococcaceae;g__Streptococcus;s__Streptococcus agalactiae	DNA	44716	42.3	NA	NA	NA	NA	NA	IMGVR_UViG_2690315709_000001	36399502	JGI
Species_1063	Group 1	IMGVR_UViG_2540341026_000003	Duplodnaviria;Heunggongvirae;Uroviricota;Caudoviricetes;;;;	d__Bacteria;p__Firmicutes;c__Bacilli;o__Lactobacillales;f__Streptococcaceae;g__Streptococcus;s__Streptococcus agalactiae	d__Bacteria;p__Firmicutes;c__Bacilli;o__Lactobacillales;f__Streptococcaceae;g__Streptococcus;s__Streptococcus agalactiae	DNA	44441	42.3	NA	NA	NA	NA	NA	IMGVR_UViG_2540341026_000003	36399502	JGI
Species_1063	Group 1	IMGVR_UViG_651324103_000002	Duplodnaviria;Heunggongvirae;Uroviricota;Caudoviricetes;;;;	d__Bacteria;p__Firmicutes;c__Bacilli;o__Lactobacillales;f__Streptococcaceae;g__Streptococcus;s__Streptococcus porcinus	d__Bacteria;p__Firmicutes;c__Bacilli;o__Lactobacillales;f__Streptococcaceae;g__Streptococcus;s__Streptococcus porcinus	DNA	39608	42.3	NA	NA	NA	NA	NA	IMGVR_UViG_651324103_000002	36399502	JGI
Species_1063	Group 1	IMGVR_UViG_2808606634_000001	Duplodnaviria;Heunggongvirae;Uroviricota;Caudoviricetes;;;;	d__Bacteria;p__Firmicutes;c__Bacilli;o__Lactobacillales;f__Streptococcaceae;g__Streptococcus;s__Streptococcus porcinus	d__Bacteria;p__Firmicutes;c__Bacilli;o__Lactobacillales;f__Streptococcaceae;g__Streptococcus;s__Streptococcus porcinus	DNA	39608	42.3	NA	NA	NA	NA	NA	IMGVR_UViG_2808606634_000001	36399502	JGI
Species_1063	Group 1	IMGVR_UViG_2548876885_000001	Duplodnaviria;Heunggongvirae;Uroviricota;Caudoviricetes;;;;	d__Bacteria;p__Firmicutes;c__Bacilli;o__Lactobacillales;f__Streptococcaceae;g__Streptococcus;s__Streptococcus agalactiae	d__Bacteria;p__Firmicutes;c__Bacilli;o__Lactobacillales;f__Streptococcaceae;g__Streptococcus;s__Streptococcus agalactiae	DNA	47603	42.2	NA	NA	NA	NA	NA	IMGVR_UViG_2548876885_000001	36399502	JGI
Species_1063	Group 1	IMGVR_UViG_2548876887_000001	Duplodnaviria;Heunggongvirae;Uroviricota;Caudoviricetes;;;;	d__Bacteria;p__Firmicutes;c__Bacilli;o__Lactobacillales;f__Streptococcaceae;g__Streptococcus;s__Streptococcus agalactiae	d__Bacteria;p__Firmicutes;c__Bacilli;o__Lactobacillales;f__Streptococcaceae;g__Streptococcus;s__Streptococcus agalactiae	DNA	47603	42.2	NA	NA	NA	NA	NA	IMGVR_UViG_2548876887_000001	36399502	JGI
Species_1063	Group 1	IMGVR_UViG_2529293175_000002	Duplodnaviria;Heunggongvirae;Uroviricota;Caudoviricetes;;;;	d__Bacteria;p__Firmicutes;c__Bacilli;o__Lactobacillales;f__Streptococcaceae;g__Streptococcus;s__Streptococcus agalactiae	d__Bacteria;p__Firmicutes;c__Bacilli;o__Lactobacillales;f__Streptococcaceae;g__Streptococcus;s__Streptococcus agalactiae	DNA	47597	42.2	NA	NA	NA	NA	NA	IMGVR_UViG_2529293175_000002	36399502	JGI
Species_1063	Group 1	IMGVR_UViG_2737471986_000001	Duplodnaviria;Heunggongvirae;Uroviricota;Caudoviricetes;;;;	d__Bacteria;p__Firmicutes;c__Bacilli;o__Lactobacillales;f__Streptococcaceae;g__Streptococcus;s__Streptococcus agalactiae	d__Bacteria;p__Firmicutes;c__Bacilli;o__Lactobacillales;f__Streptococcaceae;g__Streptococcus;s__Streptococcus agalactiae	DNA	47578	42.2	NA	NA	NA	NA	NA	IMGVR_UViG_2737471986_000001	36399502	JGI
Species_1063	Group 1	IMGVR_UViG_2737471871_000001	Duplodnaviria;Heunggongvirae;Uroviricota;Caudoviricetes;;;;	d__Bacteria;p__Firmicutes;c__Bacilli;o__Lactobacillales;f__Streptococcaceae;g__Streptococcus;s__Streptococcus agalactiae	d__Bacteria;p__Firmicutes;c__Bacilli;o__Lactobacillales;f__Streptococcaceae;g__Streptococcus;s__Streptococcus agalactiae	DNA	46437	42.2	NA	NA	NA	NA	NA	IMGVR_UViG_2737471871_000001	36399502	JGI
Species_1063	Group 1	IMGVR_UViG_2663763530_000002	Duplodnaviria;Heunggongvirae;Uroviricota;Caudoviricetes;;;;	d__Bacteria;p__Firmicutes;c__Bacilli;o__Lactobacillales;f__Streptococcaceae;g__Streptococcus;s__Streptococcus agalactiae	d__Bacteria;p__Firmicutes;c__Bacilli;o__Lactobacillales;f__Streptococcaceae;g__Streptococcus;s__Streptococcus agalactiae	DNA	49645	42.1	NA	NA	NA	NA	NA	IMGVR_UViG_2663763530_000002	36399502	JGI
Species_1063	Group 1	IMGVR_UViG_2534682190_000006	Duplodnaviria;Heunggongvirae;Uroviricota;Caudoviricetes;;;;	d__Bacteria;p__Firmicutes;c__Bacilli;o__Lactobacillales;f__Streptococcaceae;g__Streptococcus;s__Streptococcus agalactiae	d__Bacteria;p__Firmicutes;c__Bacilli;o__Lactobacillales;f__Streptococcaceae;g__Streptococcus;s__Streptococcus agalactiae	DNA	44697	42.1	NA	NA	NA	NA	NA	IMGVR_UViG_2534682190_000006	36399502	JGI
Species_1063	Group 1	IMGVR_UViG_2657245047_000001	Duplodnaviria;Heunggongvirae;Uroviricota;Caudoviricetes;;;;	d__Bacteria;p__Firmicutes;c__Bacilli;o__Lactobacillales;f__Streptococcaceae;g__Streptococcus;s__Streptococcus agalactiae	d__Bacteria;p__Firmicutes;c__Bacilli;o__Lactobacillales;f__Streptococcaceae;g__Streptococcus;s__Streptococcus agalactiae	DNA	49343	42	NA	NA	NA	NA	NA	IMGVR_UViG_2657245047_000001	36399502	JGI
Species_1063	Group 1	IMGVR_UViG_2681813081_000001	Duplodnaviria;Heunggongvirae;Uroviricota;Caudoviricetes;;;;	d__Bacteria;p__Firmicutes;c__Bacilli;o__Lactobacillales;f__Streptococcaceae;g__Streptococcus;s__Streptococcus agalactiae	d__Bacteria;p__Firmicutes;c__Bacilli;o__Lactobacillales;f__Streptococcaceae;g__Streptococcus;s__Streptococcus agalactiae	DNA	49343	42	NA	NA	NA	NA	NA	IMGVR_UViG_2681813081_000001	36399502	JGI
Species_1063	Group 1	IMGVR_UViG_2548876881_000002	Duplodnaviria;Heunggongvirae;Uroviricota;Caudoviricetes;;;;	d__Bacteria;p__Firmicutes;c__Bacilli;o__Lactobacillales;f__Streptococcaceae;g__Streptococcus;s__Streptococcus agalactiae	d__Bacteria;p__Firmicutes;c__Bacilli;o__Lactobacillales;f__Streptococcaceae;g__Streptococcus;s__Streptococcus agalactiae	DNA	47870	42	NA	NA	NA	NA	NA	IMGVR_UViG_2548876881_000002	36399502	JGI
Species_1063	Group 1	IMGVR_UViG_2529292814_000002	Duplodnaviria;Heunggongvirae;Uroviricota;Caudoviricetes;;;;	d__Bacteria;p__Firmicutes;c__Bacilli;o__Lactobacillales;f__Streptococcaceae;g__Streptococcus;s__Streptococcus agalactiae	d__Bacteria;p__Firmicutes;c__Bacilli;o__Lactobacillales;f__Streptococcaceae;g__Streptococcus;s__Streptococcus agalactiae	DNA	44980	42	NA	NA	NA	NA	NA	IMGVR_UViG_2529292814_000002	36399502	JGI
Species_1063	Group 1	IMGVR_UViG_2537562151_000006	Duplodnaviria;Heunggongvirae;Uroviricota;Caudoviricetes;;;;	d__Bacteria;p__Firmicutes;c__Bacilli;o__Lactobacillales;f__Streptococcaceae;g__Streptococcus;s__Streptococcus agalactiae	d__Bacteria;p__Firmicutes;c__Bacilli;o__Lactobacillales;f__Streptococcaceae;g__Streptococcus;s__Streptococcus agalactiae	DNA	26667	41.9	NA	NA	NA	NA	NA	IMGVR_UViG_2537562151_000006	36399502	JGI
Species_1063	Group 1	IMGVR_UViG_2531839534_000001	Duplodnaviria;Heunggongvirae;Uroviricota;Caudoviricetes;;;;	d__Bacteria;p__Firmicutes;c__Bacilli;o__Lactobacillales;f__Streptococcaceae;g__Streptococcus;s__Streptococcus urinalis	d__Bacteria;p__Firmicutes;c__Bacilli;o__Lactobacillales;f__Streptococcaceae;g__Streptococcus;s__Streptococcus urinalis	DNA	35942	41.8	NA	NA	NA	NA	NA	IMGVR_UViG_2531839534_000001	36399502	JGI
Species_1063	Group 1	IMGVR_UViG_2690315773_000002	Duplodnaviria;Heunggongvirae;Uroviricota;Caudoviricetes;;;;	d__Bacteria;p__Firmicutes;c__Bacilli;o__Lactobacillales;f__Streptococcaceae;g__Streptococcus;s__Streptococcus agalactiae	d__Bacteria;p__Firmicutes;c__Bacilli;o__Lactobacillales;f__Streptococcaceae;g__Streptococcus;s__Streptococcus agalactiae	DNA	48232	41.4	NA	NA	NA	NA	NA	IMGVR_UViG_2690315773_000002	36399502	JGI
Species_1063	Group 1	IMGVR_UViG_2531839165_000004	Duplodnaviria;Heunggongvirae;Uroviricota;Caudoviricetes;;;;	d__Bacteria;p__Firmicutes;c__Bacilli;o__Lactobacillales;f__Streptococcaceae;g__Streptococcus;s__Streptococcus agalactiae	d__Bacteria;p__Firmicutes;c__Bacilli;o__Lactobacillales;f__Streptococcaceae;g__Streptococcus;s__Streptococcus agalactiae	DNA	23301	41.4	NA	NA	NA	NA	NA	IMGVR_UViG_2531839165_000004	36399502	JGI
Species_1063	Group 1	IMGVR_UViG_2531839165_000005	Duplodnaviria;Heunggongvirae;Uroviricota;Caudoviricetes;;;;	d__Bacteria;p__Firmicutes;c__Bacilli;o__Lactobacillales;f__Streptococcaceae;g__Streptococcus;s__Streptococcus agalactiae	d__Bacteria;p__Firmicutes;c__Bacilli;o__Lactobacillales;f__Streptococcaceae;g__Streptococcus;s__Streptococcus agalactiae	DNA	29698	41.3	NA	NA	NA	NA	NA	IMGVR_UViG_2531839165_000005	36399502	JGI
Species_107	Group 2	IMGVR_UViG_2921415905_000002	Duplodnaviria;Heunggongvirae;Uroviricota;Caudoviricetes;;;;	d__Bacteria;p__Firmicutes;c__Bacilli;o__Lactobacillales;f__Lactobacillaceae;g__Ligilactobacillus;s__Ligilactobacillus ruminis	d__Bacteria;p__Firmicutes;c__Bacilli;o__Lactobacillales;f__Lactobacillaceae;g__Ligilactobacillus;s__Ligilactobacillus ruminis	DNA	38300	42.7	NA	NA	NA	NA	NA	IMGVR_UViG_2921415905_000002	36399502	JGI
Species_107	Group 2	IMGVR_UViG_2921418043_000001	Duplodnaviria;Heunggongvirae;Uroviricota;Caudoviricetes;;;;	d__Bacteria;p__Firmicutes;c__Bacilli;o__Lactobacillales;f__Lactobacillaceae;g__Ligilactobacillus;s__Ligilactobacillus ruminis	d__Bacteria;p__Firmicutes;c__Bacilli;o__Lactobacillales;f__Lactobacillaceae;g__Ligilactobacillus;s__Ligilactobacillus ruminis	DNA	41982	42.6	NA	NA	NA	NA	NA	IMGVR_UViG_2921418043_000001	36399502	JGI
Species_107	Group 2	IMGVR_UViG_2924235478_000002	Duplodnaviria;Heunggongvirae;Uroviricota;Caudoviricetes;;;;	d__Bacteria;p__Firmicutes;c__Bacilli;o__Lactobacillales;f__Lactobacillaceae;g__Ligilactobacillus;s__Ligilactobacillus ruminis	d__Bacteria;p__Firmicutes;c__Bacilli;o__Lactobacillales;f__Lactobacillaceae;g__Ligilactobacillus;s__Ligilactobacillus ruminis	DNA	41982	42.6	NA	NA	NA	NA	NA	IMGVR_UViG_2924235478_000002	36399502	JGI
Species_107	Group 2	IMGVR_UViG_2916146746_000001	Duplodnaviria;Heunggongvirae;Uroviricota;Caudoviricetes;;;;	d__Bacteria;p__Firmicutes;c__Bacilli;o__Lactobacillales;f__Lactobacillaceae;g__Ligilactobacillus;s__Ligilactobacillus ruminis	d__Bacteria;p__Firmicutes;c__Bacilli;o__Lactobacillales;f__Lactobacillaceae;g__Ligilactobacillus;s__Ligilactobacillus ruminis	DNA	41982	42.6	NA	NA	NA	NA	NA	IMGVR_UViG_2916146746_000001	36399502	JGI
Species_107	Group 2	IMGVR_UViG_2921420194_000001	Duplodnaviria;Heunggongvirae;Uroviricota;Caudoviricetes;;;;	d__Bacteria;p__Firmicutes;c__Bacilli;o__Lactobacillales;f__Lactobacillaceae;g__Ligilactobacillus;s__Ligilactobacillus ruminis	d__Bacteria;p__Firmicutes;c__Bacilli;o__Lactobacillales;f__Lactobacillaceae;g__Ligilactobacillus;s__Ligilactobacillus ruminis	DNA	41974	42.6	NA	NA	NA	NA	NA	IMGVR_UViG_2921420194_000001	36399502	JGI
Species_107	Group 2	IMGVR_UViG_2916172626_000001	Duplodnaviria;Heunggongvirae;Uroviricota;Caudoviricetes;;;;	d__Bacteria;p__Firmicutes;c__Bacilli;o__Lactobacillales;f__Lactobacillaceae;g__Ligilactobacillus;s__Ligilactobacillus ruminis	d__Bacteria;p__Firmicutes;c__Bacilli;o__Lactobacillales;f__Lactobacillaceae;g__Ligilactobacillus;s__Ligilactobacillus ruminis	DNA	41974	42.6	NA	NA	NA	NA	NA	IMGVR_UViG_2916172626_000001	36399502	JGI
Species_107	Group 2	IMGVR_UViG_2916161697_000001	Duplodnaviria;Heunggongvirae;Uroviricota;Caudoviricetes;;;;	d__Bacteria;p__Firmicutes;c__Bacilli;o__Lactobacillales;f__Lactobacillaceae;g__Ligilactobacillus;s__Ligilactobacillus ruminis	d__Bacteria;p__Firmicutes;c__Bacilli;o__Lactobacillales;f__Lactobacillaceae;g__Ligilactobacillus;s__Ligilactobacillus ruminis	DNA	41974	42.6	NA	NA	NA	NA	NA	IMGVR_UViG_2916161697_000001	36399502	JGI
Species_107	Group 2	IMGVR_UViG_2916159547_000001	Duplodnaviria;Heunggongvirae;Uroviricota;Caudoviricetes;;;;	d__Bacteria;p__Firmicutes;c__Bacilli;o__Lactobacillales;f__Lactobacillaceae;g__Ligilactobacillus;s__Ligilactobacillus ruminis	d__Bacteria;p__Firmicutes;c__Bacilli;o__Lactobacillales;f__Lactobacillaceae;g__Ligilactobacillus;s__Ligilactobacillus ruminis	DNA	41974	42.6	NA	NA	NA	NA	NA	IMGVR_UViG_2916159547_000001	36399502	JGI
Species_107	Group 2	IMGVR_UViG_2916165951_000001	Duplodnaviria;Heunggongvirae;Uroviricota;Caudoviricetes;;;;	d__Bacteria;p__Firmicutes;c__Bacilli;o__Lactobacillales;f__Lactobacillaceae;g__Ligilactobacillus;s__Ligilactobacillus ruminis	d__Bacteria;p__Firmicutes;c__Bacilli;o__Lactobacillales;f__Lactobacillaceae;g__Ligilactobacillus;s__Ligilactobacillus ruminis	DNA	41974	42.6	NA	NA	NA	NA	NA	IMGVR_UViG_2916165951_000001	36399502	JGI
Species_107	Group 2	IMGVR_UViG_2916151006_000001	Duplodnaviria;Heunggongvirae;Uroviricota;Caudoviricetes;;;;	d__Bacteria;p__Firmicutes;c__Bacilli;o__Lactobacillales;f__Lactobacillaceae;g__Ligilactobacillus;s__Ligilactobacillus ruminis	d__Bacteria;p__Firmicutes;c__Bacilli;o__Lactobacillales;f__Lactobacillaceae;g__Ligilactobacillus;s__Ligilactobacillus ruminis	DNA	40795	42.4	NA	NA	NA	NA	NA	IMGVR_UViG_2916151006_000001	36399502	JGI
Species_107	Group 2	IMGVR_UViG_2916157430_000001	Duplodnaviria;Heunggongvirae;Uroviricota;Caudoviricetes;;;;	d__Bacteria;p__Firmicutes;c__Bacilli;o__Lactobacillales;f__Lactobacillaceae;g__Ligilactobacillus;s__Ligilactobacillus ruminis	d__Bacteria;p__Firmicutes;c__Bacilli;o__Lactobacillales;f__Lactobacillaceae;g__Ligilactobacillus;s__Ligilactobacillus ruminis	DNA	40795	42.4	NA	NA	NA	NA	NA	IMGVR_UViG_2916157430_000001	36399502	JGI
Species_107	Group 2	IMGVR_UViG_2921409466_000001	Duplodnaviria;Heunggongvirae;Uroviricota;Caudoviricetes;;;;	d__Bacteria;p__Firmicutes;c__Bacilli;o__Lactobacillales;f__Lactobacillaceae;g__Ligilactobacillus;s__Ligilactobacillus ruminis	d__Bacteria;p__Firmicutes;c__Bacilli;o__Lactobacillales;f__Lactobacillaceae;g__Ligilactobacillus;s__Ligilactobacillus ruminis	DNA	40795	42.4	NA	NA	NA	NA	NA	IMGVR_UViG_2921409466_000001	36399502	JGI
Species_107	Group 2	IMGVR_UViG_2916170477_000001	Duplodnaviria;Heunggongvirae;Uroviricota;Caudoviricetes;;;;	d__Bacteria;p__Firmicutes;c__Bacilli;o__Lactobacillales;f__Lactobacillaceae;g__Ligilactobacillus;s__Ligilactobacillus ruminis	d__Bacteria;p__Firmicutes;c__Bacilli;o__Lactobacillales;f__Lactobacillaceae;g__Ligilactobacillus;s__Ligilactobacillus ruminis	DNA	40795	42.4	NA	NA	NA	NA	NA	IMGVR_UViG_2916170477_000001	36399502	JGI
Species_107	Group 2	IMGVR_UViG_2921424767_000001	Duplodnaviria;Heunggongvirae;Uroviricota;Caudoviricetes;;;;	d__Bacteria;p__Firmicutes;c__Bacilli;o__Lactobacillales;f__Lactobacillaceae;g__Ligilactobacillus;s__Ligilactobacillus ruminis	d__Bacteria;p__Firmicutes;c__Bacilli;o__Lactobacillales;f__Lactobacillaceae;g__Ligilactobacillus;s__Ligilactobacillus ruminis	DNA	40795	42.4	NA	NA	NA	NA	NA	IMGVR_UViG_2921424767_000001	36399502	JGI
Species_107	Group 2	IMGVR_UViG_2921411614_000001	Duplodnaviria;Heunggongvirae;Uroviricota;Caudoviricetes;;;;	d__Bacteria;p__Firmicutes;c__Bacilli;o__Lactobacillales;f__Lactobacillaceae;g__Ligilactobacillus;s__Ligilactobacillus ruminis	d__Bacteria;p__Firmicutes;c__Bacilli;o__Lactobacillales;f__Lactobacillaceae;g__Ligilactobacillus;s__Ligilactobacillus ruminis	DNA	40795	42.4	NA	NA	NA	NA	NA	IMGVR_UViG_2921411614_000001	36399502	JGI
Species_107	Group 2	IMGVR_UViG_2916155280_000002	Duplodnaviria;Heunggongvirae;Uroviricota;Caudoviricetes;;;;	d__Bacteria;p__Firmicutes;c__Bacilli;o__Lactobacillales;f__Lactobacillaceae;g__Ligilactobacillus;s__Ligilactobacillus ruminis	d__Bacteria;p__Firmicutes;c__Bacilli;o__Lactobacillales;f__Lactobacillaceae;g__Ligilactobacillus;s__Ligilactobacillus ruminis	DNA	40795	42.4	NA	NA	NA	NA	NA	IMGVR_UViG_2916155280_000002	36399502	JGI
Species_107	Group 2	IMGVR_UViG_2916168320_000001	Duplodnaviria;Heunggongvirae;Uroviricota;Caudoviricetes;;;;	d__Bacteria;p__Firmicutes;c__Bacilli;o__Lactobacillales;f__Lactobacillaceae;g__Ligilactobacillus;s__Ligilactobacillus ruminis	d__Bacteria;p__Firmicutes;c__Bacilli;o__Lactobacillales;f__Lactobacillaceae;g__Ligilactobacillus;s__Ligilactobacillus ruminis	DNA	40795	42.4	NA	NA	NA	NA	NA	IMGVR_UViG_2916168320_000001	36399502	JGI
Species_107	Group 2	IMGVR_UViG_2924237659_000001	Duplodnaviria;Heunggongvirae;Uroviricota;Caudoviricetes;;;;	d__Bacteria;p__Firmicutes;c__Bacilli;o__Lactobacillales;f__Lactobacillaceae;g__Ligilactobacillus;s__Ligilactobacillus ruminis	d__Bacteria;p__Firmicutes;c__Bacilli;o__Lactobacillales;f__Lactobacillaceae;g__Ligilactobacillus;s__Ligilactobacillus ruminis	DNA	40795	42.4	NA	NA	NA	NA	NA	IMGVR_UViG_2924237659_000001	36399502	JGI
Species_107	Group 2	IMGVR_UViG_2916153153_000001	Duplodnaviria;Heunggongvirae;Uroviricota;Caudoviricetes;;;;	d__Bacteria;p__Firmicutes;c__Bacilli;o__Lactobacillales;f__Lactobacillaceae;g__Ligilactobacillus;s__Ligilactobacillus ruminis	d__Bacteria;p__Firmicutes;c__Bacilli;o__Lactobacillales;f__Lactobacillaceae;g__Ligilactobacillus;s__Ligilactobacillus ruminis	DNA	40795	42.4	NA	NA	NA	NA	NA	IMGVR_UViG_2916153153_000001	36399502	JGI
Species_107	Group 2	IMGVR_UViG_2921413742_000001	Duplodnaviria;Heunggongvirae;Uroviricota;Caudoviricetes;;;;	d__Bacteria;p__Firmicutes;c__Bacilli;o__Lactobacillales;f__Lactobacillaceae;g__Ligilactobacillus;s__Ligilactobacillus ruminis	d__Bacteria;p__Firmicutes;c__Bacilli;o__Lactobacillales;f__Lactobacillaceae;g__Ligilactobacillus;s__Ligilactobacillus ruminis	DNA	40795	42.4	NA	NA	NA	NA	NA	IMGVR_UViG_2921413742_000001	36399502	JGI
Species_107	Group 2	IMGVR_UViG_2921426937_000001	Duplodnaviria;Heunggongvirae;Uroviricota;Caudoviricetes;;;;	d__Bacteria;p__Firmicutes;c__Bacilli;o__Lactobacillales;f__Lactobacillaceae;g__Ligilactobacillus;s__Ligilactobacillus ruminis	d__Bacteria;p__Firmicutes;c__Bacilli;o__Lactobacillales;f__Lactobacillaceae;g__Ligilactobacillus;s__Ligilactobacillus ruminis	DNA	40795	42.4	NA	NA	NA	NA	NA	IMGVR_UViG_2921426937_000001	36399502	JGI
Species_1077	Group 1	IMGVR_UViG_2627853743_000002	Duplodnaviria;Heunggongvirae;Uroviricota;Caudoviricetes;;;;	d__Bacteria;p__Proteobacteria;c__Gammaproteobacteria;o__Enterobacterales;f__Enterobacteriaceae;g__Cronobacter;s__Cronobacter malonaticus	d__Bacteria;p__Proteobacteria;c__Gammaproteobacteria;o__Enterobacterales;f__Enterobacteriaceae;g__Cronobacter;s__Cronobacter malonaticus	DNA	27948	55.1	NA	NA	NA	NA	NA	IMGVR_UViG_2627853743_000002	36399502	JGI
Species_1077	Group 1	IMGVR_UViG_2876339068_000002	Duplodnaviria;Heunggongvirae;Uroviricota;Caudoviricetes;;;;	d__Bacteria;p__Proteobacteria;c__Gammaproteobacteria;o__Enterobacterales;f__Enterobacteriaceae;g__Cronobacter;s__Cronobacter sakazakii	d__Bacteria;p__Proteobacteria;c__Gammaproteobacteria;o__Enterobacterales;f__Enterobacteriaceae;g__Cronobacter;s__Cronobacter sakazakii	DNA	27567	55.1	NA	NA	NA	NA	NA	IMGVR_UViG_2876339068_000002	36399502	JGI
Species_1077	Group 1	IMGVR_UViG_2576861057_000003	Duplodnaviria;Heunggongvirae;Uroviricota;Caudoviricetes;;;;	d__Bacteria;p__Proteobacteria;c__Gammaproteobacteria;o__Enterobacterales;f__Enterobacteriaceae;g__Cronobacter;s__Cronobacter sakazakii	d__Bacteria;p__Proteobacteria;c__Gammaproteobacteria;o__Enterobacterales;f__Enterobacteriaceae;g__Cronobacter;s__Cronobacter sakazakii	DNA	27510	55.1	NA	NA	NA	NA	NA	IMGVR_UViG_2576861057_000003	36399502	JGI
Species_1077	Group 1	IMGVR_UViG_2627854230_000003	Duplodnaviria;Heunggongvirae;Uroviricota;Caudoviricetes;;;;	d__Bacteria;p__Proteobacteria;c__Gammaproteobacteria;o__Enterobacterales;f__Enterobacteriaceae;g__Cronobacter;s__Cronobacter sakazakii	d__Bacteria;p__Proteobacteria;c__Gammaproteobacteria;o__Enterobacterales;f__Enterobacteriaceae;g__Cronobacter;s__Cronobacter sakazakii	DNA	40316	54.9	NA	NA	NA	NA	NA	IMGVR_UViG_2627854230_000003	36399502	JGI
Species_1077	Group 1	IMGVR_UViG_2905829059_000006	Duplodnaviria;Heunggongvirae;Uroviricota;Caudoviricetes;;;;	d__Bacteria;p__Proteobacteria;c__Gammaproteobacteria;o__Enterobacterales;f__Enterobacteriaceae;g__Cronobacter;s__Cronobacter sakazakii	d__Bacteria;p__Proteobacteria;c__Gammaproteobacteria;o__Enterobacterales;f__Enterobacteriaceae;g__Cronobacter;s__Cronobacter sakazakii	DNA	35821	54.9	NA	NA	NA	NA	NA	IMGVR_UViG_2905829059_000006	36399502	JGI
Species_1077	Group 1	IMGVR_UViG_2537561898_000008	Duplodnaviria;Heunggongvirae;Uroviricota;Caudoviricetes;;;;	d__Bacteria;p__Proteobacteria;c__Gammaproteobacteria;o__Enterobacterales;f__Enterobacteriaceae;g__Cronobacter;s__Cronobacter sakazakii	d__Bacteria;p__Proteobacteria;c__Gammaproteobacteria;o__Enterobacterales;f__Enterobacteriaceae;g__Cronobacter;s__Cronobacter sakazakii	DNA	31214	54.8	NA	NA	NA	NA	NA	IMGVR_UViG_2537561898_000008	36399502	JGI
Species_1077	Group 1	IMGVR_UViG_2905793522_000003	Duplodnaviria;Heunggongvirae;Uroviricota;Caudoviricetes;;;;	d__Bacteria;p__Proteobacteria;c__Gammaproteobacteria;o__Enterobacterales;f__Enterobacteriaceae;g__Cronobacter;s__Cronobacter sakazakii	d__Bacteria;p__Proteobacteria;c__Gammaproteobacteria;o__Enterobacterales;f__Enterobacteriaceae;g__Cronobacter;s__Cronobacter sakazakii	DNA	39210	54.4	NA	NA	NA	NA	NA	IMGVR_UViG_2905793522_000003	36399502	JGI
Species_1077	Group 1	IMGVR_UViG_2856041056_000005	Duplodnaviria;Heunggongvirae;Uroviricota;Caudoviricetes;;;;	d__Bacteria;p__Proteobacteria;c__Gammaproteobacteria;o__Enterobacterales;f__Enterobacteriaceae;g__Cronobacter;s__Cronobacter sakazakii	d__Bacteria;p__Proteobacteria;c__Gammaproteobacteria;o__Enterobacterales;f__Enterobacteriaceae;g__Cronobacter;s__Cronobacter sakazakii	DNA	34290	54.4	NA	NA	NA	NA	NA	IMGVR_UViG_2856041056_000005	36399502	JGI
Species_1077	Group 1	IMGVR_UViG_2871383984_000001	Duplodnaviria;Heunggongvirae;Uroviricota;Caudoviricetes;;;;	d__Bacteria;p__Proteobacteria;c__Gammaproteobacteria;o__Enterobacterales;f__Enterobacteriaceae;g__Cronobacter;s__Cronobacter sakazakii	d__Bacteria;p__Proteobacteria;c__Gammaproteobacteria;o__Enterobacterales;f__Enterobacteriaceae;g__Cronobacter;s__Cronobacter sakazakii	DNA	38552	54.1	NA	NA	NA	NA	NA	IMGVR_UViG_2871383984_000001	36399502	JGI
Species_1077	Group 1	IMGVR_UViG_2856068565_000006	Duplodnaviria;Heunggongvirae;Uroviricota;Caudoviricetes;;;;	d__Bacteria;p__Proteobacteria;c__Gammaproteobacteria;o__Enterobacterales;f__Enterobacteriaceae;g__Cronobacter;s__Cronobacter sakazakii	d__Bacteria;p__Proteobacteria;c__Gammaproteobacteria;o__Enterobacterales;f__Enterobacteriaceae;g__Cronobacter;s__Cronobacter sakazakii	DNA	37342	54.1	NA	NA	NA	NA	NA	IMGVR_UViG_2856068565_000006	36399502	JGI
Species_1077	Group 1	IMGVR_UViG_2921816052_000001	Duplodnaviria;Heunggongvirae;Uroviricota;Caudoviricetes;;;;	d__Bacteria;p__Proteobacteria;c__Gammaproteobacteria;o__Enterobacterales;f__Enterobacteriaceae;g__Cronobacter;s__Cronobacter sakazakii	d__Bacteria;p__Proteobacteria;c__Gammaproteobacteria;o__Enterobacterales;f__Enterobacteriaceae;g__Cronobacter;s__Cronobacter sakazakii	DNA	38220	53.8	NA	NA	NA	NA	NA	IMGVR_UViG_2921816052_000001	36399502	JGI
Species_1077	Group 1	IMGVR_UViG_2874070856_000002	Duplodnaviria;Heunggongvirae;Uroviricota;Caudoviricetes;;;;	d__Bacteria;p__Proteobacteria;c__Gammaproteobacteria;o__Enterobacterales;f__Enterobacteriaceae;g__Cronobacter;s__Cronobacter sakazakii	d__Bacteria;p__Proteobacteria;c__Gammaproteobacteria;o__Enterobacterales;f__Enterobacteriaceae;g__Cronobacter;s__Cronobacter sakazakii	DNA	37070	53.7	NA	NA	NA	NA	NA	IMGVR_UViG_2874070856_000002	36399502	JGI
Species_1077	Group 1	IMGVR_UViG_2856036541_000002	Duplodnaviria;Heunggongvirae;Uroviricota;Caudoviricetes;;;;	d__Bacteria;p__Proteobacteria;c__Gammaproteobacteria;o__Enterobacterales;f__Enterobacteriaceae;g__Cronobacter;s__Cronobacter sakazakii	d__Bacteria;p__Proteobacteria;c__Gammaproteobacteria;o__Enterobacterales;f__Enterobacteriaceae;g__Cronobacter;s__Cronobacter sakazakii	DNA	37070	53.7	NA	NA	NA	NA	NA	IMGVR_UViG_2856036541_000002	36399502	JGI
Species_1077	Group 1	IMGVR_UViG_2902975652_000001	Duplodnaviria;Heunggongvirae;Uroviricota;Caudoviricetes;;;;	d__Bacteria;p__Proteobacteria;c__Gammaproteobacteria;o__Enterobacterales;f__Enterobacteriaceae;g__Cronobacter;s__Cronobacter sakazakii	d__Bacteria;p__Proteobacteria;c__Gammaproteobacteria;o__Enterobacterales;f__Enterobacteriaceae;g__Cronobacter;s__Cronobacter sakazakii	DNA	37070	53.7	NA	NA	NA	NA	NA	IMGVR_UViG_2902975652_000001	36399502	JGI
Species_1077	Group 1	IMGVR_UViG_2937409586_000008	Duplodnaviria;Heunggongvirae;Uroviricota;Caudoviricetes;;;;	d__Bacteria;p__Proteobacteria;c__Gammaproteobacteria;o__Enterobacterales;f__Enterobacteriaceae;g__Cronobacter;s__Cronobacter sakazakii	d__Bacteria;p__Proteobacteria;c__Gammaproteobacteria;o__Enterobacterales;f__Enterobacteriaceae;g__Cronobacter;s__Cronobacter sakazakii	DNA	40614	53.6	NA	NA	NA	NA	NA	IMGVR_UViG_2937409586_000008	36399502	JGI
Species_1077	Group 1	IMGVR_UViG_2924367319_000002	Duplodnaviria;Heunggongvirae;Uroviricota;Caudoviricetes;;;;	d__Bacteria;p__Proteobacteria;c__Gammaproteobacteria;o__Enterobacterales;f__Enterobacteriaceae;g__Cronobacter;s__Cronobacter sakazakii	d__Bacteria;p__Proteobacteria;c__Gammaproteobacteria;o__Enterobacterales;f__Enterobacteriaceae;g__Cronobacter;s__Cronobacter sakazakii	DNA	40059	53.6	NA	NA	NA	NA	NA	IMGVR_UViG_2924367319_000002	36399502	JGI
Species_1077	Group 1	IMGVR_UViG_2874075354_000001	Duplodnaviria;Heunggongvirae;Uroviricota;Caudoviricetes;;;;	d__Bacteria;p__Proteobacteria;c__Gammaproteobacteria;o__Enterobacterales;f__Enterobacteriaceae;g__Cronobacter;s__Cronobacter sakazakii	d__Bacteria;p__Proteobacteria;c__Gammaproteobacteria;o__Enterobacterales;f__Enterobacteriaceae;g__Cronobacter;s__Cronobacter sakazakii	DNA	21213	53.4	NA	NA	NA	NA	NA	IMGVR_UViG_2874075354_000001	36399502	JGI
Species_1077	Group 1	IMGVR_UViG_2876358570_000003	Duplodnaviria;Heunggongvirae;Uroviricota;Caudoviricetes;;;;	d__Bacteria;p__Proteobacteria;c__Gammaproteobacteria;o__Enterobacterales;f__Enterobacteriaceae;g__Cronobacter;s__Cronobacter sakazakii	d__Bacteria;p__Proteobacteria;c__Gammaproteobacteria;o__Enterobacterales;f__Enterobacteriaceae;g__Cronobacter;s__Cronobacter sakazakii	DNA	41053	53.3	NA	NA	NA	NA	NA	IMGVR_UViG_2876358570_000003	36399502	JGI
Species_1077	Group 1	IMGVR_UViG_2874057671_000001	Duplodnaviria;Heunggongvirae;Uroviricota;Caudoviricetes;;;;	d__Bacteria;p__Proteobacteria;c__Gammaproteobacteria;o__Enterobacterales;f__Enterobacteriaceae;g__Cronobacter;s__Cronobacter sakazakii	d__Bacteria;p__Proteobacteria;c__Gammaproteobacteria;o__Enterobacterales;f__Enterobacteriaceae;g__Cronobacter;s__Cronobacter sakazakii	DNA	39586	53.3	NA	NA	NA	NA	NA	IMGVR_UViG_2874057671_000001	36399502	JGI
Species_1077	Group 1	IMGVR_UViG_2859044976_000002	Duplodnaviria;Heunggongvirae;Uroviricota;Caudoviricetes;;;;	d__Bacteria;p__Proteobacteria;c__Gammaproteobacteria;o__Enterobacterales;f__Enterobacteriaceae;g__Cronobacter;s__Cronobacter sakazakii	d__Bacteria;p__Proteobacteria;c__Gammaproteobacteria;o__Enterobacterales;f__Enterobacteriaceae;g__Cronobacter;s__Cronobacter sakazakii	DNA	27076	51.9	NA	NA	NA	NA	NA	IMGVR_UViG_2859044976_000002	36399502	JGI
Species_1077	Group 1	IMGVR_UViG_2937409586_000006	Duplodnaviria;Heunggongvirae;Uroviricota;Caudoviricetes;;;;	d__Bacteria;p__Proteobacteria;c__Gammaproteobacteria;o__Enterobacterales;f__Enterobacteriaceae;g__Cronobacter;s__Cronobacter sakazakii	d__Bacteria;p__Proteobacteria;c__Gammaproteobacteria;o__Enterobacterales;f__Enterobacteriaceae;g__Cronobacter;s__Cronobacter sakazakii	DNA	30909	51.6	NA	NA	NA	NA	NA	IMGVR_UViG_2937409586_000006	36399502	JGI
Species_1077	Group 1	IMGVR_UViG_2731957806_000001	Duplodnaviria;Heunggongvirae;Uroviricota;Caudoviricetes;;;;	d__Bacteria;p__Proteobacteria;c__Gammaproteobacteria;o__Enterobacterales;f__Enterobacteriaceae;g__Cronobacter;s__Cronobacter sakazakii	d__Bacteria;p__Proteobacteria;c__Gammaproteobacteria;o__Enterobacterales;f__Enterobacteriaceae;g__Cronobacter;s__Cronobacter sakazakii	DNA	26211	51.6	NA	NA	NA	NA	NA	IMGVR_UViG_2731957806_000001	36399502	JGI
Species_1077	Group 1	IMGVR_UViG_2597490225_000009	Duplodnaviria;Heunggongvirae;Uroviricota;Caudoviricetes;;;;	d__Bacteria;p__Proteobacteria;c__Gammaproteobacteria;o__Enterobacterales;f__Enterobacteriaceae;g__Cronobacter;s__Cronobacter malonaticus	d__Bacteria;p__Proteobacteria;c__Gammaproteobacteria;o__Enterobacterales;f__Enterobacteriaceae;g__Cronobacter;s__Cronobacter malonaticus	DNA	24102	51.6	NA	NA	NA	NA	NA	IMGVR_UViG_2597490225_000009	36399502	JGI
Species_1077	Group 1	IMGVR_UViG_2547132398_000002	Duplodnaviria;Heunggongvirae;Uroviricota;Caudoviricetes;;;;	d__Bacteria;p__Proteobacteria;c__Gammaproteobacteria;o__Enterobacterales;f__Enterobacteriaceae;g__Cronobacter;s__Cronobacter sakazakii	d__Bacteria;p__Proteobacteria;c__Gammaproteobacteria;o__Enterobacterales;f__Enterobacteriaceae;g__Cronobacter;s__Cronobacter sakazakii	DNA	52295	51.5	NA	NA	NA	NA	NA	IMGVR_UViG_2547132398_000002	36399502	JGI
Species_1077	Group 1	IMGVR_UViG_2937361420_000001	Duplodnaviria;Heunggongvirae;Uroviricota;Caudoviricetes;;;;	d__Bacteria;p__Proteobacteria;c__Gammaproteobacteria;o__Enterobacterales;f__Enterobacteriaceae;g__Cronobacter;s__Cronobacter sakazakii	d__Bacteria;p__Proteobacteria;c__Gammaproteobacteria;o__Enterobacterales;f__Enterobacteriaceae;g__Cronobacter;s__Cronobacter sakazakii	DNA	52097	51.5	NA	NA	NA	NA	NA	IMGVR_UViG_2937361420_000001	36399502	JGI
Species_1077	Group 1	IMGVR_UViG_2937392326_000002	Duplodnaviria;Heunggongvirae;Uroviricota;Caudoviricetes;;;;	d__Bacteria;p__Proteobacteria;c__Gammaproteobacteria;o__Enterobacterales;f__Enterobacteriaceae;g__Cronobacter;s__Cronobacter sakazakii	d__Bacteria;p__Proteobacteria;c__Gammaproteobacteria;o__Enterobacterales;f__Enterobacteriaceae;g__Cronobacter;s__Cronobacter sakazakii	DNA	48454	51.5	NA	NA	NA	NA	NA	IMGVR_UViG_2937392326_000002	36399502	JGI
Species_1077	Group 1	IMGVR_UViG_2905793522_000005	Duplodnaviria;Heunggongvirae;Uroviricota;Caudoviricetes;;;;	d__Bacteria;p__Proteobacteria;c__Gammaproteobacteria;o__Enterobacterales;f__Enterobacteriaceae;g__Cronobacter;s__Cronobacter sakazakii	d__Bacteria;p__Proteobacteria;c__Gammaproteobacteria;o__Enterobacterales;f__Enterobacteriaceae;g__Cronobacter;s__Cronobacter sakazakii	DNA	48040	51.5	NA	NA	NA	NA	NA	IMGVR_UViG_2905793522_000005	36399502	JGI
Species_1077	Group 1	IMGVR_UViG_2878710567_000002	Duplodnaviria;Heunggongvirae;Uroviricota;Caudoviricetes;;;;	d__Bacteria;p__Proteobacteria;c__Gammaproteobacteria;o__Enterobacterales;f__Enterobacteriaceae;g__Cronobacter;s__Cronobacter sakazakii	d__Bacteria;p__Proteobacteria;c__Gammaproteobacteria;o__Enterobacterales;f__Enterobacteriaceae;g__Cronobacter;s__Cronobacter sakazakii	DNA	30075	51.5	NA	NA	NA	NA	NA	IMGVR_UViG_2878710567_000002	36399502	JGI
Species_1077	Group 1	IMGVR_UViG_2869145437_000004	Duplodnaviria;Heunggongvirae;Uroviricota;Caudoviricetes;;;;	d__Bacteria;p__Proteobacteria;c__Gammaproteobacteria;o__Enterobacterales;f__Enterobacteriaceae;g__Cronobacter;s__Cronobacter sakazakii	d__Bacteria;p__Proteobacteria;c__Gammaproteobacteria;o__Enterobacterales;f__Enterobacteriaceae;g__Cronobacter;s__Cronobacter sakazakii	DNA	44552	51.4	NA	NA	NA	NA	NA	IMGVR_UViG_2869145437_000004	36399502	JGI
Species_1077	Group 1	IMGVR_UViG_2871388310_000001	Duplodnaviria;Heunggongvirae;Uroviricota;Caudoviricetes;;;;	d__Bacteria;p__Proteobacteria;c__Gammaproteobacteria;o__Enterobacterales;f__Enterobacteriaceae;g__Cronobacter;s__Cronobacter sakazakii	d__Bacteria;p__Proteobacteria;c__Gammaproteobacteria;o__Enterobacterales;f__Enterobacteriaceae;g__Cronobacter;s__Cronobacter sakazakii	DNA	46269	51.3	NA	NA	NA	NA	NA	IMGVR_UViG_2871388310_000001	36399502	JGI
Species_1077	Group 1	IMGVR_UViG_2902989020_000003	Duplodnaviria;Heunggongvirae;Uroviricota;Caudoviricetes;;;;	d__Bacteria;p__Proteobacteria;c__Gammaproteobacteria;o__Enterobacterales;f__Enterobacteriaceae;g__Cronobacter;s__Cronobacter sakazakii	d__Bacteria;p__Proteobacteria;c__Gammaproteobacteria;o__Enterobacterales;f__Enterobacteriaceae;g__Cronobacter;s__Cronobacter sakazakii	DNA	45922	51.2	NA	NA	NA	NA	NA	IMGVR_UViG_2902989020_000003	36399502	JGI
Species_1077	Group 1	IMGVR_UViG_2905802529_000002	Duplodnaviria;Heunggongvirae;Uroviricota;Caudoviricetes;;;;	d__Bacteria;p__Proteobacteria;c__Gammaproteobacteria;o__Enterobacterales;f__Enterobacteriaceae;g__Cronobacter;s__Cronobacter sakazakii	d__Bacteria;p__Proteobacteria;c__Gammaproteobacteria;o__Enterobacterales;f__Enterobacteriaceae;g__Cronobacter;s__Cronobacter sakazakii	DNA	35065	51.2	NA	NA	NA	NA	NA	IMGVR_UViG_2905802529_000002	36399502	JGI
Species_1077	Group 1	IMGVR_UViG_2859068660_000007	Duplodnaviria;Heunggongvirae;Uroviricota;Caudoviricetes;;;;	d__Bacteria;p__Proteobacteria;c__Gammaproteobacteria;o__Enterobacterales;f__Enterobacteriaceae;g__Cronobacter;s__Cronobacter sakazakii	d__Bacteria;p__Proteobacteria;c__Gammaproteobacteria;o__Enterobacterales;f__Enterobacteriaceae;g__Cronobacter;s__Cronobacter sakazakii	DNA	32376	51.2	NA	NA	NA	NA	NA	IMGVR_UViG_2859068660_000007	36399502	JGI
Species_1077	Group 1	IMGVR_UViG_2519103108_000003	Duplodnaviria;Heunggongvirae;Uroviricota;Caudoviricetes;;;;	d__Bacteria;p__Proteobacteria;c__Gammaproteobacteria;o__Enterobacterales;f__Enterobacteriaceae;g__Cronobacter;s__Cronobacter sakazakii	d__Bacteria;p__Proteobacteria;c__Gammaproteobacteria;o__Enterobacterales;f__Enterobacteriaceae;g__Cronobacter;s__Cronobacter sakazakii	DNA	28301	51.2	NA	NA	NA	NA	NA	IMGVR_UViG_2519103108_000003	36399502	JGI
Species_1077	Group 1	IMGVR_UViG_2903029400_000001	Duplodnaviria;Heunggongvirae;Uroviricota;Caudoviricetes;;;;	d__Bacteria;p__Proteobacteria;c__Gammaproteobacteria;o__Enterobacterales;f__Enterobacteriaceae;g__Cronobacter;s__Cronobacter sakazakii	d__Bacteria;p__Proteobacteria;c__Gammaproteobacteria;o__Enterobacterales;f__Enterobacteriaceae;g__Cronobacter;s__Cronobacter sakazakii	DNA	23036	51.2	NA	NA	NA	NA	NA	IMGVR_UViG_2903029400_000001	36399502	JGI
Species_1077	Group 1	IMGVR_UViG_2937418609_000001	Duplodnaviria;Heunggongvirae;Uroviricota;Caudoviricetes;;;;	d__Bacteria;p__Proteobacteria;c__Gammaproteobacteria;o__Enterobacterales;f__Enterobacteriaceae;g__Cronobacter;s__Cronobacter sakazakii	d__Bacteria;p__Proteobacteria;c__Gammaproteobacteria;o__Enterobacterales;f__Enterobacteriaceae;g__Cronobacter;s__Cronobacter sakazakii	DNA	45132	51.1	NA	NA	NA	NA	NA	IMGVR_UViG_2937418609_000001	36399502	JGI
Species_1077	Group 1	IMGVR_UViG_2878715100_000004	Duplodnaviria;Heunggongvirae;Uroviricota;Caudoviricetes;;;;	d__Bacteria;p__Proteobacteria;c__Gammaproteobacteria;o__Enterobacterales;f__Enterobacteriaceae;g__Cronobacter;s__Cronobacter sakazakii	d__Bacteria;p__Proteobacteria;c__Gammaproteobacteria;o__Enterobacterales;f__Enterobacteriaceae;g__Cronobacter;s__Cronobacter sakazakii	DNA	40957	51.1	NA	NA	NA	NA	NA	IMGVR_UViG_2878715100_000004	36399502	JGI
Species_1077	Group 1	IMGVR_UViG_2902984481_000001	Duplodnaviria;Heunggongvirae;Uroviricota;Caudoviricetes;;;;	d__Bacteria;p__Proteobacteria;c__Gammaproteobacteria;o__Enterobacterales;f__Enterobacteriaceae;g__Cronobacter;s__Cronobacter sakazakii	d__Bacteria;p__Proteobacteria;c__Gammaproteobacteria;o__Enterobacterales;f__Enterobacteriaceae;g__Cronobacter;s__Cronobacter sakazakii	DNA	37818	51.1	NA	NA	NA	NA	NA	IMGVR_UViG_2902984481_000001	36399502	JGI
Species_1077	Group 1	IMGVR_UViG_2878688874_000001	Duplodnaviria;Heunggongvirae;Uroviricota;Caudoviricetes;;;;	d__Bacteria;p__Proteobacteria;c__Gammaproteobacteria;o__Enterobacterales;f__Enterobacteriaceae;g__Cronobacter;s__Cronobacter sakazakii	d__Bacteria;p__Proteobacteria;c__Gammaproteobacteria;o__Enterobacterales;f__Enterobacteriaceae;g__Cronobacter;s__Cronobacter sakazakii	DNA	37695	51.1	NA	NA	NA	NA	NA	IMGVR_UViG_2878688874_000001	36399502	JGI
Species_1077	Group 1	IMGVR_UViG_2548876974_000002	Duplodnaviria;Heunggongvirae;Uroviricota;Caudoviricetes;;;;	d__Bacteria;p__Proteobacteria;c__Gammaproteobacteria;o__Enterobacterales;f__Enterobacteriaceae;g__Cronobacter;s__Cronobacter malonaticus	d__Bacteria;p__Proteobacteria;c__Gammaproteobacteria;o__Enterobacterales;f__Enterobacteriaceae;g__Cronobacter;s__Cronobacter malonaticus	DNA	25392	51.1	NA	NA	NA	NA	NA	IMGVR_UViG_2548876974_000002	36399502	JGI
Species_1077	Group 1	IMGVR_UViG_2856049905_000002	Duplodnaviria;Heunggongvirae;Uroviricota;Caudoviricetes;;;;	d__Bacteria;p__Proteobacteria;c__Gammaproteobacteria;o__Enterobacterales;f__Enterobacteriaceae;g__Cronobacter;s__Cronobacter sakazakii	d__Bacteria;p__Proteobacteria;c__Gammaproteobacteria;o__Enterobacterales;f__Enterobacteriaceae;g__Cronobacter;s__Cronobacter sakazakii	DNA	52068	50.9	NA	NA	NA	NA	NA	IMGVR_UViG_2856049905_000002	36399502	JGI
Species_1077	Group 1	IMGVR_UViG_2602041673_000004	Duplodnaviria;Heunggongvirae;Uroviricota;Caudoviricetes;;;;	d__Bacteria;p__Proteobacteria;c__Gammaproteobacteria;o__Enterobacterales;f__Enterobacteriaceae;g__Cronobacter;s__Cronobacter sakazakii	d__Bacteria;p__Proteobacteria;c__Gammaproteobacteria;o__Enterobacterales;f__Enterobacteriaceae;g__Cronobacter;s__Cronobacter sakazakii	DNA	51687	50.9	NA	NA	NA	NA	NA	IMGVR_UViG_2602041673_000004	36399502	JGI
Species_1077	Group 1	IMGVR_UViG_2834773498_000002	Duplodnaviria;Heunggongvirae;Uroviricota;Caudoviricetes;;;;	d__Bacteria;p__Proteobacteria;c__Gammaproteobacteria;o__Enterobacterales;f__Enterobacteriaceae;g__Cronobacter;s__Cronobacter sakazakii	d__Bacteria;p__Proteobacteria;c__Gammaproteobacteria;o__Enterobacterales;f__Enterobacteriaceae;g__Cronobacter;s__Cronobacter sakazakii	DNA	48367	50.9	NA	NA	NA	NA	NA	IMGVR_UViG_2834773498_000002	36399502	JGI
Species_1077	Group 1	IMGVR_UViG_2905820303_000003	Duplodnaviria;Heunggongvirae;Uroviricota;Caudoviricetes;;;;	d__Bacteria;p__Proteobacteria;c__Gammaproteobacteria;o__Enterobacterales;f__Enterobacteriaceae;g__Cronobacter;s__Cronobacter sakazakii	d__Bacteria;p__Proteobacteria;c__Gammaproteobacteria;o__Enterobacterales;f__Enterobacteriaceae;g__Cronobacter;s__Cronobacter sakazakii	DNA	49283	50.8	NA	NA	NA	NA	NA	IMGVR_UViG_2905820303_000003	36399502	JGI
Species_1077	Group 1	IMGVR_UViG_2874089092_000002	Duplodnaviria;Heunggongvirae;Uroviricota;Caudoviricetes;;;;	d__Bacteria;p__Proteobacteria;c__Gammaproteobacteria;o__Enterobacterales;f__Enterobacteriaceae;g__Cronobacter;s__Cronobacter sakazakii	d__Bacteria;p__Proteobacteria;c__Gammaproteobacteria;o__Enterobacterales;f__Enterobacteriaceae;g__Cronobacter;s__Cronobacter sakazakii	DNA	48164	50.8	NA	NA	NA	NA	NA	IMGVR_UViG_2874089092_000002	36399502	JGI
Species_1077	Group 1	IMGVR_UViG_2905829059_000005	Duplodnaviria;Heunggongvirae;Uroviricota;Caudoviricetes;;;;	d__Bacteria;p__Proteobacteria;c__Gammaproteobacteria;o__Enterobacterales;f__Enterobacteriaceae;g__Cronobacter;s__Cronobacter sakazakii	d__Bacteria;p__Proteobacteria;c__Gammaproteobacteria;o__Enterobacterales;f__Enterobacteriaceae;g__Cronobacter;s__Cronobacter sakazakii	DNA	44083	50.8	NA	NA	NA	NA	NA	IMGVR_UViG_2905829059_000005	36399502	JGI
Species_1077	Group 1	IMGVR_UViG_2924358030_000002	Duplodnaviria;Heunggongvirae;Uroviricota;Caudoviricetes;;;;	d__Bacteria;p__Proteobacteria;c__Gammaproteobacteria;o__Enterobacterales;f__Enterobacteriaceae;g__Cronobacter;s__Cronobacter sakazakii	d__Bacteria;p__Proteobacteria;c__Gammaproteobacteria;o__Enterobacterales;f__Enterobacteriaceae;g__Cronobacter;s__Cronobacter sakazakii	DNA	40881	50.8	NA	NA	NA	NA	NA	IMGVR_UViG_2924358030_000002	36399502	JGI
Species_1077	Group 1	IMGVR_UViG_2731957805_000003	Duplodnaviria;Heunggongvirae;Uroviricota;Caudoviricetes;;;;	d__Bacteria;p__Proteobacteria;c__Gammaproteobacteria;o__Enterobacterales;f__Enterobacteriaceae;g__Cronobacter;s__Cronobacter sakazakii	d__Bacteria;p__Proteobacteria;c__Gammaproteobacteria;o__Enterobacterales;f__Enterobacteriaceae;g__Cronobacter;s__Cronobacter sakazakii	DNA	29937	50.8	NA	NA	NA	NA	NA	IMGVR_UViG_2731957805_000003	36399502	JGI
Species_1077	Group 1	IMGVR_UViG_2731957817_000006	Duplodnaviria;Heunggongvirae;Uroviricota;Caudoviricetes;;;;	d__Bacteria;p__Proteobacteria;c__Gammaproteobacteria;o__Enterobacterales;f__Enterobacteriaceae;g__Cronobacter;s__Cronobacter sakazakii	d__Bacteria;p__Proteobacteria;c__Gammaproteobacteria;o__Enterobacterales;f__Enterobacteriaceae;g__Cronobacter;s__Cronobacter sakazakii	DNA	29937	50.8	NA	NA	NA	NA	NA	IMGVR_UViG_2731957817_000006	36399502	JGI
Species_1077	Group 1	IMGVR_UViG_2731957809_000005	Duplodnaviria;Heunggongvirae;Uroviricota;Caudoviricetes;;;;	d__Bacteria;p__Proteobacteria;c__Gammaproteobacteria;o__Enterobacterales;f__Enterobacteriaceae;g__Cronobacter;s__Cronobacter sakazakii	d__Bacteria;p__Proteobacteria;c__Gammaproteobacteria;o__Enterobacterales;f__Enterobacteriaceae;g__Cronobacter;s__Cronobacter sakazakii	DNA	29937	50.8	NA	NA	NA	NA	NA	IMGVR_UViG_2731957809_000005	36399502	JGI
Species_1077	Group 1	IMGVR_UViG_2731957804_000006	Duplodnaviria;Heunggongvirae;Uroviricota;Caudoviricetes;;;;	d__Bacteria;p__Proteobacteria;c__Gammaproteobacteria;o__Enterobacterales;f__Enterobacteriaceae;g__Cronobacter;s__Cronobacter sakazakii	d__Bacteria;p__Proteobacteria;c__Gammaproteobacteria;o__Enterobacterales;f__Enterobacteriaceae;g__Cronobacter;s__Cronobacter sakazakii	DNA	29934	50.8	NA	NA	NA	NA	NA	IMGVR_UViG_2731957804_000006	36399502	JGI
Species_1077	Group 1	IMGVR_UViG_2731957819_000005	Duplodnaviria;Heunggongvirae;Uroviricota;Caudoviricetes;;;;	d__Bacteria;p__Proteobacteria;c__Gammaproteobacteria;o__Enterobacterales;f__Enterobacteriaceae;g__Cronobacter;s__Cronobacter sakazakii	d__Bacteria;p__Proteobacteria;c__Gammaproteobacteria;o__Enterobacterales;f__Enterobacteriaceae;g__Cronobacter;s__Cronobacter sakazakii	DNA	29934	50.8	NA	NA	NA	NA	NA	IMGVR_UViG_2731957819_000005	36399502	JGI
Species_1077	Group 1	IMGVR_UViG_2731957810_000003	Duplodnaviria;Heunggongvirae;Uroviricota;Caudoviricetes;;;;	d__Bacteria;p__Proteobacteria;c__Gammaproteobacteria;o__Enterobacterales;f__Enterobacteriaceae;g__Cronobacter;s__Cronobacter sakazakii	d__Bacteria;p__Proteobacteria;c__Gammaproteobacteria;o__Enterobacterales;f__Enterobacteriaceae;g__Cronobacter;s__Cronobacter sakazakii	DNA	29928	50.8	NA	NA	NA	NA	NA	IMGVR_UViG_2731957810_000003	36399502	JGI
Species_1077	Group 1	IMGVR_UViG_2731957816_000004	Duplodnaviria;Heunggongvirae;Uroviricota;Caudoviricetes;;;;	d__Bacteria;p__Proteobacteria;c__Gammaproteobacteria;o__Enterobacterales;f__Enterobacteriaceae;g__Cronobacter;s__Cronobacter sakazakii	d__Bacteria;p__Proteobacteria;c__Gammaproteobacteria;o__Enterobacterales;f__Enterobacteriaceae;g__Cronobacter;s__Cronobacter sakazakii	DNA	29928	50.8	NA	NA	NA	NA	NA	IMGVR_UViG_2731957816_000004	36399502	JGI
Species_1077	Group 1	IMGVR_UViG_2681813062_000003	Duplodnaviria;Heunggongvirae;Uroviricota;Caudoviricetes;;;;	d__Bacteria;p__Proteobacteria;c__Gammaproteobacteria;o__Enterobacterales;f__Enterobacteriaceae;g__Cronobacter;s__Cronobacter sakazakii	d__Bacteria;p__Proteobacteria;c__Gammaproteobacteria;o__Enterobacterales;f__Enterobacteriaceae;g__Cronobacter;s__Cronobacter sakazakii	DNA	29928	50.8	NA	NA	NA	NA	NA	IMGVR_UViG_2681813062_000003	36399502	JGI
Species_1077	Group 1	IMGVR_UViG_2731957820_000004	Duplodnaviria;Heunggongvirae;Uroviricota;Caudoviricetes;;;;	d__Bacteria;p__Proteobacteria;c__Gammaproteobacteria;o__Enterobacterales;f__Enterobacteriaceae;g__Cronobacter;s__Cronobacter sakazakii	d__Bacteria;p__Proteobacteria;c__Gammaproteobacteria;o__Enterobacterales;f__Enterobacteriaceae;g__Cronobacter;s__Cronobacter sakazakii	DNA	29928	50.8	NA	NA	NA	NA	NA	IMGVR_UViG_2731957820_000004	36399502	JGI
Species_1077	Group 1	IMGVR_UViG_2731957807_000005	Duplodnaviria;Heunggongvirae;Uroviricota;Caudoviricetes;;;;	d__Bacteria;p__Proteobacteria;c__Gammaproteobacteria;o__Enterobacterales;f__Enterobacteriaceae;g__Cronobacter;s__Cronobacter sakazakii	d__Bacteria;p__Proteobacteria;c__Gammaproteobacteria;o__Enterobacterales;f__Enterobacteriaceae;g__Cronobacter;s__Cronobacter sakazakii	DNA	29925	50.8	NA	NA	NA	NA	NA	IMGVR_UViG_2731957807_000005	36399502	JGI
Species_1077	Group 1	IMGVR_UViG_2731957808_000005	Duplodnaviria;Heunggongvirae;Uroviricota;Caudoviricetes;;;;	d__Bacteria;p__Proteobacteria;c__Gammaproteobacteria;o__Enterobacterales;f__Enterobacteriaceae;g__Cronobacter;s__Cronobacter sakazakii	d__Bacteria;p__Proteobacteria;c__Gammaproteobacteria;o__Enterobacterales;f__Enterobacteriaceae;g__Cronobacter;s__Cronobacter sakazakii	DNA	29922	50.8	NA	NA	NA	NA	NA	IMGVR_UViG_2731957808_000005	36399502	JGI
Species_1077	Group 1	IMGVR_UViG_2731957812_000004	Duplodnaviria;Heunggongvirae;Uroviricota;Caudoviricetes;;;;	d__Bacteria;p__Proteobacteria;c__Gammaproteobacteria;o__Enterobacterales;f__Enterobacteriaceae;g__Cronobacter;s__Cronobacter sakazakii	d__Bacteria;p__Proteobacteria;c__Gammaproteobacteria;o__Enterobacterales;f__Enterobacteriaceae;g__Cronobacter;s__Cronobacter sakazakii	DNA	29680	50.8	NA	NA	NA	NA	NA	IMGVR_UViG_2731957812_000004	36399502	JGI
Species_1077	Group 1	IMGVR_UViG_2924362350_000002	Duplodnaviria;Heunggongvirae;Uroviricota;Caudoviricetes;;;;	d__Bacteria;p__Proteobacteria;c__Gammaproteobacteria;o__Enterobacterales;f__Enterobacteriaceae;g__Cronobacter;s__Cronobacter sakazakii	d__Bacteria;p__Proteobacteria;c__Gammaproteobacteria;o__Enterobacterales;f__Enterobacteriaceae;g__Cronobacter;s__Cronobacter sakazakii	DNA	50585	50.7	NA	NA	NA	NA	NA	IMGVR_UViG_2924362350_000002	36399502	JGI
Species_1077	Group 1	IMGVR_UViG_2827186723_000003	Duplodnaviria;Heunggongvirae;Uroviricota;Caudoviricetes;;;;	d__Bacteria;p__Proteobacteria;c__Gammaproteobacteria;o__Enterobacterales;f__Enterobacteriaceae;g__Cronobacter;s__Cronobacter malonaticus	d__Bacteria;p__Proteobacteria;c__Gammaproteobacteria;o__Enterobacterales;f__Enterobacteriaceae;g__Cronobacter;s__Cronobacter malonaticus	DNA	50467	50.7	NA	NA	NA	NA	NA	IMGVR_UViG_2827186723_000003	36399502	JGI
Species_1077	Group 1	IMGVR_UViG_2905869458_000001	Duplodnaviria;Heunggongvirae;Uroviricota;Caudoviricetes;;;;	d__Bacteria;p__Proteobacteria;c__Gammaproteobacteria;o__Enterobacterales;f__Enterobacteriaceae;g__Cronobacter;s__Cronobacter sakazakii	d__Bacteria;p__Proteobacteria;c__Gammaproteobacteria;o__Enterobacterales;f__Enterobacteriaceae;g__Cronobacter;s__Cronobacter sakazakii	DNA	49572	50.7	NA	NA	NA	NA	NA	IMGVR_UViG_2905869458_000001	36399502	JGI
Species_1077	Group 1	IMGVR_UViG_2921811289_000002	Duplodnaviria;Heunggongvirae;Uroviricota;Caudoviricetes;;;;	d__Bacteria;p__Proteobacteria;c__Gammaproteobacteria;o__Enterobacterales;f__Enterobacteriaceae;g__Cronobacter;s__Cronobacter sakazakii	d__Bacteria;p__Proteobacteria;c__Gammaproteobacteria;o__Enterobacterales;f__Enterobacteriaceae;g__Cronobacter;s__Cronobacter sakazakii	DNA	44530	50.7	NA	NA	NA	NA	NA	IMGVR_UViG_2921811289_000002	36399502	JGI
Species_1077	Group 1	IMGVR_UViG_2874061951_000004	Duplodnaviria;Heunggongvirae;Uroviricota;Caudoviricetes;;;;	d__Bacteria;p__Proteobacteria;c__Gammaproteobacteria;o__Enterobacterales;f__Enterobacteriaceae;g__Cronobacter;s__Cronobacter sakazakii	d__Bacteria;p__Proteobacteria;c__Gammaproteobacteria;o__Enterobacterales;f__Enterobacteriaceae;g__Cronobacter;s__Cronobacter sakazakii	DNA	29229	50.7	NA	NA	NA	NA	NA	IMGVR_UViG_2874061951_000004	36399502	JGI
Species_1077	Group 1	IMGVR_UViG_2869158520_000005	Duplodnaviria;Heunggongvirae;Uroviricota;Caudoviricetes;;;;	d__Bacteria;p__Proteobacteria;c__Gammaproteobacteria;o__Enterobacterales;f__Enterobacteriaceae;g__Cronobacter;s__Cronobacter sakazakii	d__Bacteria;p__Proteobacteria;c__Gammaproteobacteria;o__Enterobacterales;f__Enterobacteriaceae;g__Cronobacter;s__Cronobacter sakazakii	DNA	29229	50.7	NA	NA	NA	NA	NA	IMGVR_UViG_2869158520_000005	36399502	JGI
Species_1077	Group 1	IMGVR_UViG_2937414065_000002	Duplodnaviria;Heunggongvirae;Uroviricota;Caudoviricetes;;;;	d__Bacteria;p__Proteobacteria;c__Gammaproteobacteria;o__Enterobacterales;f__Enterobacteriaceae;g__Cronobacter;s__Cronobacter sakazakii	d__Bacteria;p__Proteobacteria;c__Gammaproteobacteria;o__Enterobacterales;f__Enterobacteriaceae;g__Cronobacter;s__Cronobacter sakazakii	DNA	51900	50.6	NA	NA	NA	NA	NA	IMGVR_UViG_2937414065_000002	36399502	JGI
Species_1077	Group 1	IMGVR_UViG_2937374759_000004	Duplodnaviria;Heunggongvirae;Uroviricota;Caudoviricetes;;;;	d__Bacteria;p__Proteobacteria;c__Gammaproteobacteria;o__Enterobacterales;f__Enterobacteriaceae;g__Cronobacter;s__Cronobacter sakazakii	d__Bacteria;p__Proteobacteria;c__Gammaproteobacteria;o__Enterobacterales;f__Enterobacteriaceae;g__Cronobacter;s__Cronobacter sakazakii	DNA	48502	50.6	NA	NA	NA	NA	NA	IMGVR_UViG_2937374759_000004	36399502	JGI
Species_1077	Group 1	IMGVR_UViG_2924376464_000002	Duplodnaviria;Heunggongvirae;Uroviricota;Caudoviricetes;;;;	d__Bacteria;p__Proteobacteria;c__Gammaproteobacteria;o__Enterobacterales;f__Enterobacteriaceae;g__Cronobacter;s__Cronobacter sakazakii	d__Bacteria;p__Proteobacteria;c__Gammaproteobacteria;o__Enterobacterales;f__Enterobacteriaceae;g__Cronobacter;s__Cronobacter sakazakii	DNA	45538	50.6	NA	NA	NA	NA	NA	IMGVR_UViG_2924376464_000002	36399502	JGI
Species_1077	Group 1	IMGVR_UViG_640753022_000005	Duplodnaviria;Heunggongvirae;Uroviricota;Caudoviricetes;;;;	d__Bacteria;p__Proteobacteria;c__Gammaproteobacteria;o__Enterobacterales;f__Enterobacteriaceae;g__Cronobacter;s__Cronobacter sakazakii	d__Bacteria;p__Proteobacteria;c__Gammaproteobacteria;o__Enterobacterales;f__Enterobacteriaceae;g__Cronobacter;s__Cronobacter sakazakii	DNA	64875	50.5	NA	NA	NA	NA	NA	IMGVR_UViG_640753022_000005	36399502	JGI
Species_1077	Group 1	IMGVR_UViG_2698536623_000001	Duplodnaviria;Heunggongvirae;Uroviricota;Caudoviricetes;;;;	d__Bacteria;p__Proteobacteria;c__Gammaproteobacteria;o__Enterobacterales;f__Enterobacteriaceae;g__Cronobacter;s__Cronobacter sakazakii	d__Bacteria;p__Proteobacteria;c__Gammaproteobacteria;o__Enterobacterales;f__Enterobacteriaceae;g__Cronobacter;s__Cronobacter sakazakii	DNA	30858	50.5	NA	NA	NA	NA	NA	IMGVR_UViG_2698536623_000001	36399502	JGI
Species_1077	Group 1	IMGVR_UViG_2905789065_000004	Duplodnaviria;Heunggongvirae;Uroviricota;Caudoviricetes;;;;	d__Bacteria;p__Proteobacteria;c__Gammaproteobacteria;o__Enterobacterales;f__Enterobacteriaceae;g__Cronobacter;s__Cronobacter sakazakii	d__Bacteria;p__Proteobacteria;c__Gammaproteobacteria;o__Enterobacterales;f__Enterobacteriaceae;g__Cronobacter;s__Cronobacter sakazakii	DNA	50741	50.4	NA	NA	NA	NA	NA	IMGVR_UViG_2905789065_000004	36399502	JGI
Species_1077	Group 1	IMGVR_UViG_2937405251_000004	Duplodnaviria;Heunggongvirae;Uroviricota;Caudoviricetes;;;;	d__Bacteria;p__Proteobacteria;c__Gammaproteobacteria;o__Enterobacterales;f__Enterobacteriaceae;g__Cronobacter;s__Cronobacter sakazakii	d__Bacteria;p__Proteobacteria;c__Gammaproteobacteria;o__Enterobacterales;f__Enterobacteriaceae;g__Cronobacter;s__Cronobacter sakazakii	DNA	50741	50.4	NA	NA	NA	NA	NA	IMGVR_UViG_2937405251_000004	36399502	JGI
Species_1077	Group 1	IMGVR_UViG_2905846765_000004	Duplodnaviria;Heunggongvirae;Uroviricota;Caudoviricetes;;;;	d__Bacteria;p__Proteobacteria;c__Gammaproteobacteria;o__Enterobacterales;f__Enterobacteriaceae;g__Cronobacter;s__Cronobacter sakazakii	d__Bacteria;p__Proteobacteria;c__Gammaproteobacteria;o__Enterobacterales;f__Enterobacteriaceae;g__Cronobacter;s__Cronobacter sakazakii	DNA	50741	50.4	NA	NA	NA	NA	NA	IMGVR_UViG_2905846765_000004	36399502	JGI
Species_1077	Group 1	IMGVR_UViG_2937422894_000004	Duplodnaviria;Heunggongvirae;Uroviricota;Caudoviricetes;;;;	d__Bacteria;p__Proteobacteria;c__Gammaproteobacteria;o__Enterobacterales;f__Enterobacteriaceae;g__Cronobacter;s__Cronobacter sakazakii	d__Bacteria;p__Proteobacteria;c__Gammaproteobacteria;o__Enterobacterales;f__Enterobacteriaceae;g__Cronobacter;s__Cronobacter sakazakii	DNA	50741	50.4	NA	NA	NA	NA	NA	IMGVR_UViG_2937422894_000004	36399502	JGI
Species_1077	Group 1	IMGVR_UViG_2905842513_000004	Duplodnaviria;Heunggongvirae;Uroviricota;Caudoviricetes;;;;	d__Bacteria;p__Proteobacteria;c__Gammaproteobacteria;o__Enterobacterales;f__Enterobacteriaceae;g__Cronobacter;s__Cronobacter sakazakii	d__Bacteria;p__Proteobacteria;c__Gammaproteobacteria;o__Enterobacterales;f__Enterobacteriaceae;g__Cronobacter;s__Cronobacter sakazakii	DNA	50741	50.4	NA	NA	NA	NA	NA	IMGVR_UViG_2905842513_000004	36399502	JGI
Species_1077	Group 1	IMGVR_UViG_2902997658_000004	Duplodnaviria;Heunggongvirae;Uroviricota;Caudoviricetes;;;;	d__Bacteria;p__Proteobacteria;c__Gammaproteobacteria;o__Enterobacterales;f__Enterobacteriaceae;g__Cronobacter;s__Cronobacter sakazakii	d__Bacteria;p__Proteobacteria;c__Gammaproteobacteria;o__Enterobacterales;f__Enterobacteriaceae;g__Cronobacter;s__Cronobacter sakazakii	DNA	50741	50.4	NA	NA	NA	NA	NA	IMGVR_UViG_2902997658_000004	36399502	JGI
Species_1077	Group 1	IMGVR_UViG_2859073365_000003	Duplodnaviria;Heunggongvirae;Uroviricota;Caudoviricetes;;;;	d__Bacteria;p__Proteobacteria;c__Gammaproteobacteria;o__Enterobacterales;f__Enterobacteriaceae;g__Cronobacter;s__Cronobacter sakazakii	d__Bacteria;p__Proteobacteria;c__Gammaproteobacteria;o__Enterobacterales;f__Enterobacteriaceae;g__Cronobacter;s__Cronobacter sakazakii	DNA	49485	50.2	NA	NA	NA	NA	NA	IMGVR_UViG_2859073365_000003	36399502	JGI
Species_1077	Group 1	IMGVR_UViG_2876343645_000002	Duplodnaviria;Heunggongvirae;Uroviricota;Caudoviricetes;;;;	d__Bacteria;p__Proteobacteria;c__Gammaproteobacteria;o__Enterobacterales;f__Enterobacteriaceae;g__Cronobacter;s__Cronobacter sakazakii	d__Bacteria;p__Proteobacteria;c__Gammaproteobacteria;o__Enterobacterales;f__Enterobacteriaceae;g__Cronobacter;s__Cronobacter sakazakii	DNA	49485	50.2	NA	NA	NA	NA	NA	IMGVR_UViG_2876343645_000002	36399502	JGI
Species_1077	Group 1	IMGVR_UViG_2924398230_000002	Duplodnaviria;Heunggongvirae;Uroviricota;Caudoviricetes;;;;	d__Bacteria;p__Proteobacteria;c__Gammaproteobacteria;o__Enterobacterales;f__Enterobacteriaceae;g__Cronobacter;s__Cronobacter sakazakii	d__Bacteria;p__Proteobacteria;c__Gammaproteobacteria;o__Enterobacterales;f__Enterobacteriaceae;g__Cronobacter;s__Cronobacter sakazakii	DNA	49485	50.2	NA	NA	NA	NA	NA	IMGVR_UViG_2924398230_000002	36399502	JGI
Species_1077	Group 1	IMGVR_UViG_2905833703_000004	Duplodnaviria;Heunggongvirae;Uroviricota;Caudoviricetes;;;;	d__Bacteria;p__Proteobacteria;c__Gammaproteobacteria;o__Enterobacterales;f__Enterobacteriaceae;g__Cronobacter;s__Cronobacter sakazakii	d__Bacteria;p__Proteobacteria;c__Gammaproteobacteria;o__Enterobacterales;f__Enterobacteriaceae;g__Cronobacter;s__Cronobacter sakazakii	DNA	49485	50.2	NA	NA	NA	NA	NA	IMGVR_UViG_2905833703_000004	36399502	JGI
Species_1077	Group 1	IMGVR_UViG_2876330073_000002	Duplodnaviria;Heunggongvirae;Uroviricota;Caudoviricetes;;;;	d__Bacteria;p__Proteobacteria;c__Gammaproteobacteria;o__Enterobacterales;f__Enterobacteriaceae;g__Cronobacter;s__Cronobacter sakazakii	d__Bacteria;p__Proteobacteria;c__Gammaproteobacteria;o__Enterobacterales;f__Enterobacteriaceae;g__Cronobacter;s__Cronobacter sakazakii	DNA	39568	50.2	NA	NA	NA	NA	NA	IMGVR_UViG_2876330073_000002	36399502	JGI
Species_1077	Group 1	IMGVR_UViG_2871424689_000004	Duplodnaviria;Heunggongvirae;Uroviricota;Caudoviricetes;;;;	d__Bacteria;p__Proteobacteria;c__Gammaproteobacteria;o__Enterobacterales;f__Enterobacteriaceae;g__Cronobacter;s__Cronobacter sakazakii	d__Bacteria;p__Proteobacteria;c__Gammaproteobacteria;o__Enterobacterales;f__Enterobacteriaceae;g__Cronobacter;s__Cronobacter sakazakii	DNA	26723	50.2	NA	NA	NA	NA	NA	IMGVR_UViG_2871424689_000004	36399502	JGI
Species_1077	Group 1	IMGVR_UViG_2869158520_000004	Duplodnaviria;Heunggongvirae;Uroviricota;Caudoviricetes;;;;	d__Bacteria;p__Proteobacteria;c__Gammaproteobacteria;o__Enterobacterales;f__Enterobacteriaceae;g__Cronobacter;s__Cronobacter sakazakii	d__Bacteria;p__Proteobacteria;c__Gammaproteobacteria;o__Enterobacterales;f__Enterobacteriaceae;g__Cronobacter;s__Cronobacter sakazakii	DNA	26723	50.2	NA	NA	NA	NA	NA	IMGVR_UViG_2869158520_000004	36399502	JGI
Species_1077	Group 1	IMGVR_UViG_2902993313_000006	Duplodnaviria;Heunggongvirae;Uroviricota;Caudoviricetes;;;;	d__Bacteria;p__Proteobacteria;c__Gammaproteobacteria;o__Enterobacterales;f__Enterobacteriaceae;g__Cronobacter;s__Cronobacter sakazakii	d__Bacteria;p__Proteobacteria;c__Gammaproteobacteria;o__Enterobacterales;f__Enterobacteriaceae;g__Cronobacter;s__Cronobacter sakazakii	DNA	26723	50.2	NA	NA	NA	NA	NA	IMGVR_UViG_2902993313_000006	36399502	JGI
Species_1077	Group 1	IMGVR_UViG_2856058894_000003	Duplodnaviria;Heunggongvirae;Uroviricota;Caudoviricetes;;;;	d__Bacteria;p__Proteobacteria;c__Gammaproteobacteria;o__Enterobacterales;f__Enterobacteriaceae;g__Cronobacter;s__Cronobacter sakazakii	d__Bacteria;p__Proteobacteria;c__Gammaproteobacteria;o__Enterobacterales;f__Enterobacteriaceae;g__Cronobacter;s__Cronobacter sakazakii	DNA	26723	50.2	NA	NA	NA	NA	NA	IMGVR_UViG_2856058894_000003	36399502	JGI
Species_1077	Group 1	IMGVR_UViG_2874066415_000004	Duplodnaviria;Heunggongvirae;Uroviricota;Caudoviricetes;;;;	d__Bacteria;p__Proteobacteria;c__Gammaproteobacteria;o__Enterobacterales;f__Enterobacteriaceae;g__Cronobacter;s__Cronobacter sakazakii	d__Bacteria;p__Proteobacteria;c__Gammaproteobacteria;o__Enterobacterales;f__Enterobacteriaceae;g__Cronobacter;s__Cronobacter sakazakii	DNA	26723	50.2	NA	NA	NA	NA	NA	IMGVR_UViG_2874066415_000004	36399502	JGI
Species_1077	Group 1	IMGVR_UViG_2937379123_000004	Duplodnaviria;Heunggongvirae;Uroviricota;Caudoviricetes;;;;	d__Bacteria;p__Proteobacteria;c__Gammaproteobacteria;o__Enterobacterales;f__Enterobacteriaceae;g__Cronobacter;s__Cronobacter sakazakii	d__Bacteria;p__Proteobacteria;c__Gammaproteobacteria;o__Enterobacterales;f__Enterobacteriaceae;g__Cronobacter;s__Cronobacter sakazakii	DNA	49289	50.1	NA	NA	NA	NA	NA	IMGVR_UViG_2937379123_000004	36399502	JGI
Species_1077	Group 1	IMGVR_UViG_2921838099_000004	Duplodnaviria;Heunggongvirae;Uroviricota;Caudoviricetes;;;;	d__Bacteria;p__Proteobacteria;c__Gammaproteobacteria;o__Enterobacterales;f__Enterobacteriaceae;g__Cronobacter;s__Cronobacter sakazakii	d__Bacteria;p__Proteobacteria;c__Gammaproteobacteria;o__Enterobacterales;f__Enterobacteriaceae;g__Cronobacter;s__Cronobacter sakazakii	DNA	49289	50.1	NA	NA	NA	NA	NA	IMGVR_UViG_2921838099_000004	36399502	JGI
Species_1077	Group 1	IMGVR_UViG_2937383458_000004	Duplodnaviria;Heunggongvirae;Uroviricota;Caudoviricetes;;;;	d__Bacteria;p__Proteobacteria;c__Gammaproteobacteria;o__Enterobacterales;f__Enterobacteriaceae;g__Cronobacter;s__Cronobacter sakazakii	d__Bacteria;p__Proteobacteria;c__Gammaproteobacteria;o__Enterobacterales;f__Enterobacteriaceae;g__Cronobacter;s__Cronobacter sakazakii	DNA	49289	50.1	NA	NA	NA	NA	NA	IMGVR_UViG_2937383458_000004	36399502	JGI
Species_1077	Group 1	IMGVR_UViG_2878719368_000004	Duplodnaviria;Heunggongvirae;Uroviricota;Caudoviricetes;;;;	d__Bacteria;p__Proteobacteria;c__Gammaproteobacteria;o__Enterobacterales;f__Enterobacteriaceae;g__Cronobacter;s__Cronobacter sakazakii	d__Bacteria;p__Proteobacteria;c__Gammaproteobacteria;o__Enterobacterales;f__Enterobacteriaceae;g__Cronobacter;s__Cronobacter sakazakii	DNA	49289	50.1	NA	NA	NA	NA	NA	IMGVR_UViG_2878719368_000004	36399502	JGI
Species_1077	Group 1	IMGVR_UViG_2878697666_000004	Duplodnaviria;Heunggongvirae;Uroviricota;Caudoviricetes;;;;	d__Bacteria;p__Proteobacteria;c__Gammaproteobacteria;o__Enterobacterales;f__Enterobacteriaceae;g__Cronobacter;s__Cronobacter sakazakii	d__Bacteria;p__Proteobacteria;c__Gammaproteobacteria;o__Enterobacterales;f__Enterobacteriaceae;g__Cronobacter;s__Cronobacter sakazakii	DNA	49289	50.1	NA	NA	NA	NA	NA	IMGVR_UViG_2878697666_000004	36399502	JGI
Species_1077	Group 1	IMGVR_UViG_2921820589_000004	Duplodnaviria;Heunggongvirae;Uroviricota;Caudoviricetes;;;;	d__Bacteria;p__Proteobacteria;c__Gammaproteobacteria;o__Enterobacterales;f__Enterobacteriaceae;g__Cronobacter;s__Cronobacter sakazakii	d__Bacteria;p__Proteobacteria;c__Gammaproteobacteria;o__Enterobacterales;f__Enterobacteriaceae;g__Cronobacter;s__Cronobacter sakazakii	DNA	49289	50.1	NA	NA	NA	NA	NA	IMGVR_UViG_2921820589_000004	36399502	JGI
Species_1077	Group 1	IMGVR_UViG_2874061951_000001	Duplodnaviria;Heunggongvirae;Uroviricota;Caudoviricetes;;;;	d__Bacteria;p__Proteobacteria;c__Gammaproteobacteria;o__Enterobacterales;f__Enterobacteriaceae;g__Cronobacter;s__Cronobacter sakazakii	d__Bacteria;p__Proteobacteria;c__Gammaproteobacteria;o__Enterobacterales;f__Enterobacteriaceae;g__Cronobacter;s__Cronobacter sakazakii	DNA	27660	50.1	NA	NA	NA	NA	NA	IMGVR_UViG_2874061951_000001	36399502	JGI
Species_1077	Group 1	IMGVR_UViG_2856058894_000005	Duplodnaviria;Heunggongvirae;Uroviricota;Caudoviricetes;;;;	d__Bacteria;p__Proteobacteria;c__Gammaproteobacteria;o__Enterobacterales;f__Enterobacteriaceae;g__Cronobacter;s__Cronobacter sakazakii	d__Bacteria;p__Proteobacteria;c__Gammaproteobacteria;o__Enterobacterales;f__Enterobacteriaceae;g__Cronobacter;s__Cronobacter sakazakii	DNA	21987	50.1	NA	NA	NA	NA	NA	IMGVR_UViG_2856058894_000005	36399502	JGI
Species_1077	Group 1	IMGVR_UViG_2902993313_000003	Duplodnaviria;Heunggongvirae;Uroviricota;Caudoviricetes;;;;	d__Bacteria;p__Proteobacteria;c__Gammaproteobacteria;o__Enterobacterales;f__Enterobacteriaceae;g__Cronobacter;s__Cronobacter sakazakii	d__Bacteria;p__Proteobacteria;c__Gammaproteobacteria;o__Enterobacterales;f__Enterobacteriaceae;g__Cronobacter;s__Cronobacter sakazakii	DNA	21987	50.1	NA	NA	NA	NA	NA	IMGVR_UViG_2902993313_000003	36399502	JGI
Species_1077	Group 1	IMGVR_UViG_2871424689_000005	Duplodnaviria;Heunggongvirae;Uroviricota;Caudoviricetes;;;;	d__Bacteria;p__Proteobacteria;c__Gammaproteobacteria;o__Enterobacterales;f__Enterobacteriaceae;g__Cronobacter;s__Cronobacter sakazakii	d__Bacteria;p__Proteobacteria;c__Gammaproteobacteria;o__Enterobacterales;f__Enterobacteriaceae;g__Cronobacter;s__Cronobacter sakazakii	DNA	21987	50.1	NA	NA	NA	NA	NA	IMGVR_UViG_2871424689_000005	36399502	JGI
Species_1077	Group 1	IMGVR_UViG_2874066415_000005	Duplodnaviria;Heunggongvirae;Uroviricota;Caudoviricetes;;;;	d__Bacteria;p__Proteobacteria;c__Gammaproteobacteria;o__Enterobacterales;f__Enterobacteriaceae;g__Cronobacter;s__Cronobacter sakazakii	d__Bacteria;p__Proteobacteria;c__Gammaproteobacteria;o__Enterobacterales;f__Enterobacteriaceae;g__Cronobacter;s__Cronobacter sakazakii	DNA	21987	50.1	NA	NA	NA	NA	NA	IMGVR_UViG_2874066415_000005	36399502	JGI
Species_1077	Group 1	IMGVR_UViG_2924393926_000008	Duplodnaviria;Heunggongvirae;Uroviricota;Caudoviricetes;;;;	d__Bacteria;p__Proteobacteria;c__Gammaproteobacteria;o__Enterobacterales;f__Enterobacteriaceae;g__Cronobacter;s__Cronobacter sakazakii	d__Bacteria;p__Proteobacteria;c__Gammaproteobacteria;o__Enterobacterales;f__Enterobacteriaceae;g__Cronobacter;s__Cronobacter sakazakii	DNA	20749	50.1	NA	NA	NA	NA	NA	IMGVR_UViG_2924393926_000008	36399502	JGI
Species_1077	Group 1	IMGVR_UViG_2937370428_000006	Duplodnaviria;Heunggongvirae;Uroviricota;Caudoviricetes;;;;	d__Bacteria;p__Proteobacteria;c__Gammaproteobacteria;o__Enterobacterales;f__Enterobacteriaceae;g__Cronobacter;s__Cronobacter sakazakii	d__Bacteria;p__Proteobacteria;c__Gammaproteobacteria;o__Enterobacterales;f__Enterobacteriaceae;g__Cronobacter;s__Cronobacter sakazakii	DNA	20749	50.1	NA	NA	NA	NA	NA	IMGVR_UViG_2937370428_000006	36399502	JGI
Species_1077	Group 1	IMGVR_UViG_2921842437_000007	Duplodnaviria;Heunggongvirae;Uroviricota;Caudoviricetes;;;;	d__Bacteria;p__Proteobacteria;c__Gammaproteobacteria;o__Enterobacterales;f__Enterobacteriaceae;g__Cronobacter;s__Cronobacter sakazakii	d__Bacteria;p__Proteobacteria;c__Gammaproteobacteria;o__Enterobacterales;f__Enterobacteriaceae;g__Cronobacter;s__Cronobacter sakazakii	DNA	47655	50	NA	NA	NA	NA	NA	IMGVR_UViG_2921842437_000007	36399502	JGI
Species_1077	Group 1	IMGVR_UViG_2654587527_000001	Duplodnaviria;Heunggongvirae;Uroviricota;Caudoviricetes;;;;	d__Bacteria;p__Proteobacteria;c__Gammaproteobacteria;o__Enterobacterales;f__Enterobacteriaceae;g__Cronobacter;s__Cronobacter sakazakii	d__Bacteria;p__Proteobacteria;c__Gammaproteobacteria;o__Enterobacterales;f__Enterobacteriaceae;g__Cronobacter;s__Cronobacter sakazakii	DNA	24107	50	NA	NA	NA	NA	NA	IMGVR_UViG_2654587527_000001	36399502	JGI
Species_1077	Group 1	IMGVR_UViG_2874093495_000004	Duplodnaviria;Heunggongvirae;Uroviricota;Caudoviricetes;;;;	d__Bacteria;p__Proteobacteria;c__Gammaproteobacteria;o__Enterobacterales;f__Enterobacteriaceae;g__Cronobacter;s__Cronobacter sakazakii	d__Bacteria;p__Proteobacteria;c__Gammaproteobacteria;o__Enterobacterales;f__Enterobacteriaceae;g__Cronobacter;s__Cronobacter sakazakii	DNA	60974	49.9	NA	NA	NA	NA	NA	IMGVR_UViG_2874093495_000004	36399502	JGI
Species_1077	Group 1	IMGVR_UViG_2871415752_000002	Duplodnaviria;Heunggongvirae;Uroviricota;Caudoviricetes;;;;	d__Bacteria;p__Proteobacteria;c__Gammaproteobacteria;o__Enterobacterales;f__Enterobacteriaceae;g__Cronobacter;s__Cronobacter sakazakii	d__Bacteria;p__Proteobacteria;c__Gammaproteobacteria;o__Enterobacterales;f__Enterobacteriaceae;g__Cronobacter;s__Cronobacter sakazakii	DNA	46069	49.9	NA	NA	NA	NA	NA	IMGVR_UViG_2871415752_000002	36399502	JGI
Species_1077	Group 1	IMGVR_UViG_2921806583_000002	Duplodnaviria;Heunggongvirae;Uroviricota;Caudoviricetes;;;;	d__Bacteria;p__Proteobacteria;c__Gammaproteobacteria;o__Enterobacterales;f__Enterobacteriaceae;g__Cronobacter;s__Cronobacter sakazakii	d__Bacteria;p__Proteobacteria;c__Gammaproteobacteria;o__Enterobacterales;f__Enterobacteriaceae;g__Cronobacter;s__Cronobacter sakazakii	DNA	45365	49.9	NA	NA	NA	NA	NA	IMGVR_UViG_2921806583_000002	36399502	JGI
Species_1077	Group 1	IMGVR_UViG_2869131919_000014	Duplodnaviria;Heunggongvirae;Uroviricota;Caudoviricetes;;;;	d__Bacteria;p__Proteobacteria;c__Gammaproteobacteria;o__Enterobacterales;f__Enterobacteriaceae;g__Cronobacter;s__Cronobacter sakazakii	d__Bacteria;p__Proteobacteria;c__Gammaproteobacteria;o__Enterobacterales;f__Enterobacteriaceae;g__Cronobacter;s__Cronobacter sakazakii	DNA	52079	49.8	NA	NA	NA	NA	NA	IMGVR_UViG_2869131919_000014	36399502	JGI
Species_1077	Group 1	IMGVR_UViG_2869141019_000001	Duplodnaviria;Heunggongvirae;Uroviricota;Caudoviricetes;;;;	d__Bacteria;p__Proteobacteria;c__Gammaproteobacteria;o__Enterobacterales;f__Enterobacteriaceae;g__Cronobacter;s__Cronobacter sakazakii	d__Bacteria;p__Proteobacteria;c__Gammaproteobacteria;o__Enterobacterales;f__Enterobacteriaceae;g__Cronobacter;s__Cronobacter sakazakii	DNA	50586	49.8	NA	NA	NA	NA	NA	IMGVR_UViG_2869141019_000001	36399502	JGI
Species_1077	Group 1	IMGVR_UViG_2871420371_000001	Duplodnaviria;Heunggongvirae;Uroviricota;Caudoviricetes;;;;	d__Bacteria;p__Proteobacteria;c__Gammaproteobacteria;o__Enterobacterales;f__Enterobacteriaceae;g__Cronobacter;s__Cronobacter sakazakii	d__Bacteria;p__Proteobacteria;c__Gammaproteobacteria;o__Enterobacterales;f__Enterobacteriaceae;g__Cronobacter;s__Cronobacter sakazakii	DNA	32039	49.8	NA	NA	NA	NA	NA	IMGVR_UViG_2871420371_000001	36399502	JGI
Species_1077	Group 1	IMGVR_UViG_2859068660_000005	Duplodnaviria;Heunggongvirae;Uroviricota;Caudoviricetes;;;;	d__Bacteria;p__Proteobacteria;c__Gammaproteobacteria;o__Enterobacterales;f__Enterobacteriaceae;g__Cronobacter;s__Cronobacter sakazakii	d__Bacteria;p__Proteobacteria;c__Gammaproteobacteria;o__Enterobacterales;f__Enterobacteriaceae;g__Cronobacter;s__Cronobacter sakazakii	DNA	26596	49.8	NA	NA	NA	NA	NA	IMGVR_UViG_2859068660_000005	36399502	JGI
Species_1077	Group 1	IMGVR_UViG_2878710567_000004	Duplodnaviria;Heunggongvirae;Uroviricota;Caudoviricetes;;;;	d__Bacteria;p__Proteobacteria;c__Gammaproteobacteria;o__Enterobacterales;f__Enterobacteriaceae;g__Cronobacter;s__Cronobacter sakazakii	d__Bacteria;p__Proteobacteria;c__Gammaproteobacteria;o__Enterobacterales;f__Enterobacteriaceae;g__Cronobacter;s__Cronobacter sakazakii	DNA	25965	49.8	NA	NA	NA	NA	NA	IMGVR_UViG_2878710567_000004	36399502	JGI
Species_1077	Group 1	IMGVR_UViG_2731957809_000006	Duplodnaviria;Heunggongvirae;Uroviricota;Caudoviricetes;;;;	d__Bacteria;p__Proteobacteria;c__Gammaproteobacteria;o__Enterobacterales;f__Enterobacteriaceae;g__Cronobacter;s__Cronobacter sakazakii	d__Bacteria;p__Proteobacteria;c__Gammaproteobacteria;o__Enterobacterales;f__Enterobacteriaceae;g__Cronobacter;s__Cronobacter sakazakii	DNA	30427	49.2	NA	NA	NA	NA	NA	IMGVR_UViG_2731957809_000006	36399502	JGI
Species_1077	Group 1	IMGVR_UViG_2681813062_000004	Duplodnaviria;Heunggongvirae;Uroviricota;Caudoviricetes;;;;	d__Bacteria;p__Proteobacteria;c__Gammaproteobacteria;o__Enterobacterales;f__Enterobacteriaceae;g__Cronobacter;s__Cronobacter sakazakii	d__Bacteria;p__Proteobacteria;c__Gammaproteobacteria;o__Enterobacterales;f__Enterobacteriaceae;g__Cronobacter;s__Cronobacter sakazakii	DNA	30418	49.2	NA	NA	NA	NA	NA	IMGVR_UViG_2681813062_000004	36399502	JGI
Species_1077	Group 1	IMGVR_UViG_2731957808_000007	Duplodnaviria;Heunggongvirae;Uroviricota;Caudoviricetes;;;;	d__Bacteria;p__Proteobacteria;c__Gammaproteobacteria;o__Enterobacterales;f__Enterobacteriaceae;g__Cronobacter;s__Cronobacter sakazakii	d__Bacteria;p__Proteobacteria;c__Gammaproteobacteria;o__Enterobacterales;f__Enterobacteriaceae;g__Cronobacter;s__Cronobacter sakazakii	DNA	30412	49.2	NA	NA	NA	NA	NA	IMGVR_UViG_2731957808_000007	36399502	JGI
Species_1077	Group 1	IMGVR_UViG_2731957805_000004	Duplodnaviria;Heunggongvirae;Uroviricota;Caudoviricetes;;;;	d__Bacteria;p__Proteobacteria;c__Gammaproteobacteria;o__Enterobacterales;f__Enterobacteriaceae;g__Cronobacter;s__Cronobacter sakazakii	d__Bacteria;p__Proteobacteria;c__Gammaproteobacteria;o__Enterobacterales;f__Enterobacteriaceae;g__Cronobacter;s__Cronobacter sakazakii	DNA	27056	49.1	NA	NA	NA	NA	NA	IMGVR_UViG_2731957805_000004	36399502	JGI
Species_1077	Group 1	IMGVR_UViG_2731957817_000003	Duplodnaviria;Heunggongvirae;Uroviricota;Caudoviricetes;;;;	d__Bacteria;p__Proteobacteria;c__Gammaproteobacteria;o__Enterobacterales;f__Enterobacteriaceae;g__Cronobacter;s__Cronobacter sakazakii	d__Bacteria;p__Proteobacteria;c__Gammaproteobacteria;o__Enterobacterales;f__Enterobacteriaceae;g__Cronobacter;s__Cronobacter sakazakii	DNA	27056	49.1	NA	NA	NA	NA	NA	IMGVR_UViG_2731957817_000003	36399502	JGI
Species_1077	Group 1	IMGVR_UViG_2731957804_000007	Duplodnaviria;Heunggongvirae;Uroviricota;Caudoviricetes;;;;	d__Bacteria;p__Proteobacteria;c__Gammaproteobacteria;o__Enterobacterales;f__Enterobacteriaceae;g__Cronobacter;s__Cronobacter sakazakii	d__Bacteria;p__Proteobacteria;c__Gammaproteobacteria;o__Enterobacterales;f__Enterobacteriaceae;g__Cronobacter;s__Cronobacter sakazakii	DNA	27053	49.1	NA	NA	NA	NA	NA	IMGVR_UViG_2731957804_000007	36399502	JGI
Species_1077	Group 1	IMGVR_UViG_2731957819_000007	Duplodnaviria;Heunggongvirae;Uroviricota;Caudoviricetes;;;;	d__Bacteria;p__Proteobacteria;c__Gammaproteobacteria;o__Enterobacterales;f__Enterobacteriaceae;g__Cronobacter;s__Cronobacter sakazakii	d__Bacteria;p__Proteobacteria;c__Gammaproteobacteria;o__Enterobacterales;f__Enterobacteriaceae;g__Cronobacter;s__Cronobacter sakazakii	DNA	27053	49.1	NA	NA	NA	NA	NA	IMGVR_UViG_2731957819_000007	36399502	JGI
Species_1077	Group 1	IMGVR_UViG_2731957806_000007	Duplodnaviria;Heunggongvirae;Uroviricota;Caudoviricetes;;;;	d__Bacteria;p__Proteobacteria;c__Gammaproteobacteria;o__Enterobacterales;f__Enterobacteriaceae;g__Cronobacter;s__Cronobacter sakazakii	d__Bacteria;p__Proteobacteria;c__Gammaproteobacteria;o__Enterobacterales;f__Enterobacteriaceae;g__Cronobacter;s__Cronobacter sakazakii	DNA	27035	49.1	NA	NA	NA	NA	NA	IMGVR_UViG_2731957806_000007	36399502	JGI
Species_1077	Group 1	IMGVR_UViG_2905815854_000001	Duplodnaviria;Heunggongvirae;Uroviricota;Caudoviricetes;;;;	d__Bacteria;p__Proteobacteria;c__Gammaproteobacteria;o__Enterobacterales;f__Enterobacteriaceae;g__Cronobacter;s__Cronobacter sakazakii	d__Bacteria;p__Proteobacteria;c__Gammaproteobacteria;o__Enterobacterales;f__Enterobacteriaceae;g__Cronobacter;s__Cronobacter sakazakii	DNA	21945	49.1	NA	NA	NA	NA	NA	IMGVR_UViG_2905815854_000001	36399502	JGI
Species_1077	Group 1	IMGVR_UViG_2731957820_000006	Duplodnaviria;Heunggongvirae;Uroviricota;Caudoviricetes;;;;	d__Bacteria;p__Proteobacteria;c__Gammaproteobacteria;o__Enterobacterales;f__Enterobacteriaceae;g__Cronobacter;s__Cronobacter sakazakii	d__Bacteria;p__Proteobacteria;c__Gammaproteobacteria;o__Enterobacterales;f__Enterobacteriaceae;g__Cronobacter;s__Cronobacter sakazakii	DNA	27047	49	NA	NA	NA	NA	NA	IMGVR_UViG_2731957820_000006	36399502	JGI
Species_1077	Group 1	IMGVR_UViG_2731957816_000005	Duplodnaviria;Heunggongvirae;Uroviricota;Caudoviricetes;;;;	d__Bacteria;p__Proteobacteria;c__Gammaproteobacteria;o__Enterobacterales;f__Enterobacteriaceae;g__Cronobacter;s__Cronobacter sakazakii	d__Bacteria;p__Proteobacteria;c__Gammaproteobacteria;o__Enterobacterales;f__Enterobacteriaceae;g__Cronobacter;s__Cronobacter sakazakii	DNA	27047	49	NA	NA	NA	NA	NA	IMGVR_UViG_2731957816_000005	36399502	JGI
Species_1077	Group 1	IMGVR_UViG_2731957810_000005	Duplodnaviria;Heunggongvirae;Uroviricota;Caudoviricetes;;;;	d__Bacteria;p__Proteobacteria;c__Gammaproteobacteria;o__Enterobacterales;f__Enterobacteriaceae;g__Cronobacter;s__Cronobacter sakazakii	d__Bacteria;p__Proteobacteria;c__Gammaproteobacteria;o__Enterobacterales;f__Enterobacteriaceae;g__Cronobacter;s__Cronobacter sakazakii	DNA	27047	49	NA	NA	NA	NA	NA	IMGVR_UViG_2731957810_000005	36399502	JGI
Species_1077	Group 1	IMGVR_UViG_2698536623_000006	Duplodnaviria;Heunggongvirae;Uroviricota;Caudoviricetes;;;;	d__Bacteria;p__Proteobacteria;c__Gammaproteobacteria;o__Enterobacterales;f__Enterobacteriaceae;g__Cronobacter;s__Cronobacter sakazakii	d__Bacteria;p__Proteobacteria;c__Gammaproteobacteria;o__Enterobacterales;f__Enterobacteriaceae;g__Cronobacter;s__Cronobacter sakazakii	DNA	27047	49	NA	NA	NA	NA	NA	IMGVR_UViG_2698536623_000006	36399502	JGI
Species_1077	Group 1	IMGVR_UViG_2731957807_000004	Duplodnaviria;Heunggongvirae;Uroviricota;Caudoviricetes;;;;	d__Bacteria;p__Proteobacteria;c__Gammaproteobacteria;o__Enterobacterales;f__Enterobacteriaceae;g__Cronobacter;s__Cronobacter sakazakii	d__Bacteria;p__Proteobacteria;c__Gammaproteobacteria;o__Enterobacterales;f__Enterobacteriaceae;g__Cronobacter;s__Cronobacter sakazakii	DNA	27044	49	NA	NA	NA	NA	NA	IMGVR_UViG_2731957807_000004	36399502	JGI
Species_1077	Group 1	IMGVR_UViG_2565956598_000005	Duplodnaviria;Heunggongvirae;Uroviricota;Caudoviricetes;;;;	d__Bacteria;p__Proteobacteria;c__Gammaproteobacteria;o__Enterobacterales;f__Enterobacteriaceae;g__Cronobacter;s__Cronobacter sakazakii	d__Bacteria;p__Proteobacteria;c__Gammaproteobacteria;o__Enterobacterales;f__Enterobacteriaceae;g__Cronobacter;s__Cronobacter sakazakii	DNA	26868	49	NA	NA	NA	NA	NA	IMGVR_UViG_2565956598_000005	36399502	JGI
Species_1077	Group 1	IMGVR_UViG_2731957812_000006	Duplodnaviria;Heunggongvirae;Uroviricota;Caudoviricetes;;;;	d__Bacteria;p__Proteobacteria;c__Gammaproteobacteria;o__Enterobacterales;f__Enterobacteriaceae;g__Cronobacter;s__Cronobacter sakazakii	d__Bacteria;p__Proteobacteria;c__Gammaproteobacteria;o__Enterobacterales;f__Enterobacteriaceae;g__Cronobacter;s__Cronobacter sakazakii	DNA	26797	49	NA	NA	NA	NA	NA	IMGVR_UViG_2731957812_000006	36399502	JGI
Species_1081	Group 1	IMGVR_UViG_641736127_000008	Duplodnaviria;Heunggongvirae;Uroviricota;Caudoviricetes;;;;	d__Bacteria;p__Proteobacteria;c__Gammaproteobacteria;o__Burkholderiales;f__Burkholderiaceae;g__Burkholderia;s__Burkholderia humptydooensis	d__Bacteria;p__Proteobacteria;c__Gammaproteobacteria;o__Burkholderiales;f__Burkholderiaceae;g__Burkholderia;s__Burkholderia humptydooensis	DNA	33489	63.1	NA	NA	NA	NA	NA	IMGVR_UViG_641736127_000008	36399502	JGI
Species_1081	Group 1	IMGVR_UViG_2627854054_000002	Duplodnaviria;Heunggongvirae;Uroviricota;Caudoviricetes;;;;	d__Bacteria;p__Proteobacteria;c__Gammaproteobacteria;o__Burkholderiales;f__Burkholderiaceae;g__Burkholderia;s__Burkholderia humptydooensis	d__Bacteria;p__Proteobacteria;c__Gammaproteobacteria;o__Burkholderiales;f__Burkholderiaceae;g__Burkholderia;s__Burkholderia humptydooensis	DNA	35675	62.8	NA	NA	NA	NA	NA	IMGVR_UViG_2627854054_000002	36399502	JGI
Species_1081	Group 1	IMGVR_UViG_2551306149_000003	Duplodnaviria;Heunggongvirae;Uroviricota;Caudoviricetes;;;;	d__Bacteria;p__Proteobacteria;c__Gammaproteobacteria;o__Burkholderiales;f__Burkholderiaceae;g__Burkholderia;s__Burkholderia humptydooensis	d__Bacteria;p__Proteobacteria;c__Gammaproteobacteria;o__Burkholderiales;f__Burkholderiaceae;g__Burkholderia;s__Burkholderia humptydooensis	DNA	35675	62.8	NA	NA	NA	NA	NA	IMGVR_UViG_2551306149_000003	36399502	JGI
Species_1081	Group 1	IMGVR_UViG_2765235967_000004	Duplodnaviria;Heunggongvirae;Uroviricota;Caudoviricetes;;;;	d__Bacteria;p__Proteobacteria;c__Gammaproteobacteria;o__Burkholderiales;f__Burkholderiaceae;g__Burkholderia;s__Burkholderia humptydooensis	d__Bacteria;p__Proteobacteria;c__Gammaproteobacteria;o__Burkholderiales;f__Burkholderiaceae;g__Burkholderia;s__Burkholderia humptydooensis	DNA	35675	62.8	NA	NA	NA	NA	NA	IMGVR_UViG_2765235967_000004	36399502	JGI
Species_1081	Group 1	IMGVR_UViG_2808606697_000003	Duplodnaviria;Heunggongvirae;Uroviricota;Caudoviricetes;;;;	d__Bacteria;p__Proteobacteria;c__Gammaproteobacteria;o__Burkholderiales;f__Burkholderiaceae;g__Burkholderia;s__Burkholderia oklahomensis	d__Bacteria;p__Proteobacteria;c__Gammaproteobacteria;o__Burkholderiales;f__Burkholderiaceae;g__Burkholderia;s__Burkholderia oklahomensis	DNA	38557	62.7	NA	NA	NA	NA	NA	IMGVR_UViG_2808606697_000003	36399502	JGI
Species_1081	Group 1	IMGVR_UViG_2630968625_000002	Duplodnaviria;Heunggongvirae;Uroviricota;Caudoviricetes;;;;	d__Bacteria;p__Proteobacteria;c__Gammaproteobacteria;o__Burkholderiales;f__Burkholderiaceae;g__Burkholderia;s__Burkholderia mallei	d__Bacteria;p__Proteobacteria;c__Gammaproteobacteria;o__Burkholderiales;f__Burkholderiaceae;g__Burkholderia;s__Burkholderia mallei	DNA	36967	62.6	NA	NA	NA	NA	NA	IMGVR_UViG_2630968625_000002	36399502	JGI
Species_1081	Group 1	IMGVR_UViG_2630968695_000003	Duplodnaviria;Heunggongvirae;Uroviricota;Caudoviricetes;;;;	d__Bacteria;p__Proteobacteria;c__Gammaproteobacteria;o__Burkholderiales;f__Burkholderiaceae;g__Burkholderia;s__Burkholderia mallei	d__Bacteria;p__Proteobacteria;c__Gammaproteobacteria;o__Burkholderiales;f__Burkholderiaceae;g__Burkholderia;s__Burkholderia mallei	DNA	37032	62.5	NA	NA	NA	NA	NA	IMGVR_UViG_2630968695_000003	36399502	JGI
Species_1081	Group 1	IMGVR_UViG_2648501687_000003	Duplodnaviria;Heunggongvirae;Uroviricota;Caudoviricetes;;;;	d__Bacteria;p__Proteobacteria;c__Gammaproteobacteria;o__Burkholderiales;f__Burkholderiaceae;g__Burkholderia;s__Burkholderia mallei	d__Bacteria;p__Proteobacteria;c__Gammaproteobacteria;o__Burkholderiales;f__Burkholderiaceae;g__Burkholderia;s__Burkholderia mallei	DNA	36264	62.5	NA	NA	NA	NA	NA	IMGVR_UViG_2648501687_000003	36399502	JGI
Species_1081	Group 1	IMGVR_UViG_2630968368_000003	Duplodnaviria;Heunggongvirae;Uroviricota;Caudoviricetes;;;;	d__Bacteria;p__Proteobacteria;c__Gammaproteobacteria;o__Burkholderiales;f__Burkholderiaceae;g__Burkholderia;s__Burkholderia sp001524625	d__Bacteria;p__Proteobacteria;c__Gammaproteobacteria;o__Burkholderiales;f__Burkholderiaceae;g__Burkholderia;s__Burkholderia sp001524625	DNA	37626	62.3	NA	NA	NA	NA	NA	IMGVR_UViG_2630968368_000003	36399502	JGI
Species_1081	Group 1	IMGVR_UViG_2754412390_000014	Duplodnaviria;Heunggongvirae;Uroviricota;Caudoviricetes;;;;	d__Bacteria;p__Proteobacteria;c__Gammaproteobacteria;o__Burkholderiales;f__Burkholderiaceae;g__Burkholderia;s__Burkholderia oklahomensis	d__Bacteria;p__Proteobacteria;c__Gammaproteobacteria;o__Burkholderiales;f__Burkholderiaceae;g__Burkholderia;s__Burkholderia oklahomensis	DNA	39989	62.2	NA	NA	NA	NA	NA	IMGVR_UViG_2754412390_000014	36399502	JGI
Species_1081	Group 1	IMGVR_UViG_2551306637_000003	Duplodnaviria;Heunggongvirae;Uroviricota;Caudoviricetes;;;;	d__Bacteria;p__Proteobacteria;c__Gammaproteobacteria;o__Burkholderiales;f__Burkholderiaceae;g__Burkholderia;s__Burkholderia mallei	d__Bacteria;p__Proteobacteria;c__Gammaproteobacteria;o__Burkholderiales;f__Burkholderiaceae;g__Burkholderia;s__Burkholderia mallei	DNA	37188	62.2	NA	NA	NA	NA	NA	IMGVR_UViG_2551306637_000003	36399502	JGI
Species_1081	Group 1	IMGVR_UViG_2718218483_000002	Duplodnaviria;Heunggongvirae;Uroviricota;Caudoviricetes;;;;	d__Bacteria;p__Proteobacteria;c__Gammaproteobacteria;o__Burkholderiales;f__Burkholderiaceae;g__Burkholderia;s__Burkholderia mallei	d__Bacteria;p__Proteobacteria;c__Gammaproteobacteria;o__Burkholderiales;f__Burkholderiaceae;g__Burkholderia;s__Burkholderia mallei	DNA	38781	62.1	NA	NA	NA	NA	NA	IMGVR_UViG_2718218483_000002	36399502	JGI
Species_1081	Group 1	IMGVR_UViG_2721755746_000001	Duplodnaviria;Heunggongvirae;Uroviricota;Caudoviricetes;;;;	d__Bacteria;p__Proteobacteria;c__Gammaproteobacteria;o__Burkholderiales;f__Burkholderiaceae;g__Burkholderia;s__Burkholderia mallei	d__Bacteria;p__Proteobacteria;c__Gammaproteobacteria;o__Burkholderiales;f__Burkholderiaceae;g__Burkholderia;s__Burkholderia mallei	DNA	38781	62.1	NA	NA	NA	NA	NA	IMGVR_UViG_2721755746_000001	36399502	JGI
Species_1081	Group 1	IMGVR_UViG_2645727837_000004	Duplodnaviria;Heunggongvirae;Uroviricota;Caudoviricetes;;;;	d__Bacteria;p__Proteobacteria;c__Gammaproteobacteria;o__Burkholderiales;f__Burkholderiaceae;g__Burkholderia;s__Burkholderia mallei	d__Bacteria;p__Proteobacteria;c__Gammaproteobacteria;o__Burkholderiales;f__Burkholderiaceae;g__Burkholderia;s__Burkholderia mallei	DNA	39355	61.7	NA	NA	NA	NA	NA	IMGVR_UViG_2645727837_000004	36399502	JGI
Species_1081	Group 1	IMGVR_UViG_2775507275_000005	Duplodnaviria;Heunggongvirae;Uroviricota;Caudoviricetes;;;;	d__Bacteria;p__Proteobacteria;c__Gammaproteobacteria;o__Burkholderiales;f__Burkholderiaceae;g__Burkholderia;s__Burkholderia sp001524625	d__Bacteria;p__Proteobacteria;c__Gammaproteobacteria;o__Burkholderiales;f__Burkholderiaceae;g__Burkholderia;s__Burkholderia sp001524625	DNA	68233	61.4	NA	NA	NA	NA	NA	IMGVR_UViG_2775507275_000005	36399502	JGI
Species_1081	Group 1	IMGVR_UViG_2667527500_000002	Duplodnaviria;Heunggongvirae;Uroviricota;Caudoviricetes;;;;	d__Bacteria;p__Proteobacteria;c__Gammaproteobacteria;o__Burkholderiales;f__Burkholderiaceae;g__Burkholderia;s__Burkholderia mallei	d__Bacteria;p__Proteobacteria;c__Gammaproteobacteria;o__Burkholderiales;f__Burkholderiaceae;g__Burkholderia;s__Burkholderia mallei	DNA	49632	61	NA	NA	NA	NA	NA	IMGVR_UViG_2667527500_000002	36399502	JGI
Species_1081	Group 1	IMGVR_UViG_2627854143_000004	Duplodnaviria;Heunggongvirae;Uroviricota;Caudoviricetes;;;;	d__Bacteria;p__Proteobacteria;c__Gammaproteobacteria;o__Burkholderiales;f__Burkholderiaceae;g__Burkholderia;s__Burkholderia mallei	d__Bacteria;p__Proteobacteria;c__Gammaproteobacteria;o__Burkholderiales;f__Burkholderiaceae;g__Burkholderia;s__Burkholderia mallei	DNA	49632	61	NA	NA	NA	NA	NA	IMGVR_UViG_2627854143_000004	36399502	JGI
Species_1081	Group 1	IMGVR_UViG_2630968901_000004	Duplodnaviria;Heunggongvirae;Uroviricota;Caudoviricetes;;;;	d__Bacteria;p__Proteobacteria;c__Gammaproteobacteria;o__Burkholderiales;f__Burkholderiaceae;g__Burkholderia;s__Burkholderia mallei	d__Bacteria;p__Proteobacteria;c__Gammaproteobacteria;o__Burkholderiales;f__Burkholderiaceae;g__Burkholderia;s__Burkholderia mallei	DNA	49632	61	NA	NA	NA	NA	NA	IMGVR_UViG_2630968901_000004	36399502	JGI
Species_1081	Group 1	IMGVR_UViG_2907762830_000003	Duplodnaviria;Heunggongvirae;Uroviricota;Caudoviricetes;;;;	d__Bacteria;p__Proteobacteria;c__Gammaproteobacteria;o__Burkholderiales;f__Burkholderiaceae;g__Burkholderia;s__Burkholderia mallei	d__Bacteria;p__Proteobacteria;c__Gammaproteobacteria;o__Burkholderiales;f__Burkholderiaceae;g__Burkholderia;s__Burkholderia mallei	DNA	49632	61	NA	NA	NA	NA	NA	IMGVR_UViG_2907762830_000003	36399502	JGI
Species_1081	Group 1	IMGVR_UViG_2754412369_000002	Duplodnaviria;Heunggongvirae;Uroviricota;Caudoviricetes;;;;	d__Bacteria;p__Proteobacteria;c__Gammaproteobacteria;o__Burkholderiales;f__Burkholderiaceae;g__Burkholderia;s__Burkholderia sp001524625	d__Bacteria;p__Proteobacteria;c__Gammaproteobacteria;o__Burkholderiales;f__Burkholderiaceae;g__Burkholderia;s__Burkholderia sp001524625	DNA	21056	60.9	NA	NA	NA	NA	NA	IMGVR_UViG_2754412369_000002	36399502	JGI
Species_1081	Group 1	IMGVR_UViG_2775507281_000002	Duplodnaviria;Heunggongvirae;Uroviricota;Caudoviricetes;;;;	d__Bacteria;p__Proteobacteria;c__Gammaproteobacteria;o__Burkholderiales;f__Burkholderiaceae;g__Burkholderia;s__Burkholderia sp001524625	d__Bacteria;p__Proteobacteria;c__Gammaproteobacteria;o__Burkholderiales;f__Burkholderiaceae;g__Burkholderia;s__Burkholderia sp001524625	DNA	56068	60.6	NA	NA	NA	NA	NA	IMGVR_UViG_2775507281_000002	36399502	JGI
Species_1081	Group 1	IMGVR_UViG_2627854217_000006	Duplodnaviria;Heunggongvirae;Uroviricota;Caudoviricetes;;;;	d__Bacteria;p__Proteobacteria;c__Gammaproteobacteria;o__Burkholderiales;f__Burkholderiaceae;g__Burkholderia;s__Burkholderia thailandensis	d__Bacteria;p__Proteobacteria;c__Gammaproteobacteria;o__Burkholderiales;f__Burkholderiaceae;g__Burkholderia;s__Burkholderia thailandensis	DNA	23812	58.6	NA	NA	NA	NA	NA	IMGVR_UViG_2627854217_000006	36399502	JGI
Species_1081	Group 1	IMGVR_UViG_2851313012_000005	Duplodnaviria;Heunggongvirae;Uroviricota;Caudoviricetes;;;;	d__Bacteria;p__Proteobacteria;c__Gammaproteobacteria;o__Burkholderiales;f__Burkholderiaceae;g__Burkholderia;s__Burkholderia thailandensis	d__Bacteria;p__Proteobacteria;c__Gammaproteobacteria;o__Burkholderiales;f__Burkholderiaceae;g__Burkholderia;s__Burkholderia thailandensis	DNA	23811	58.6	NA	NA	NA	NA	NA	IMGVR_UViG_2851313012_000005	36399502	JGI
Species_109	Group 2	IMGVR_UViG_2806310545_000003	Duplodnaviria;Heunggongvirae;Uroviricota;Caudoviricetes;;;;	d__Bacteria;p__Firmicutes_A;c__Clostridia;o__Clostridiales;f__Clostridiaceae;g__Clostridium;s__Clostridium saccharobutylicum	d__Bacteria;p__Firmicutes_A;c__Clostridia;o__Clostridiales;f__Clostridiaceae;g__Clostridium;s__Clostridium saccharobutylicum	DNA	35078	29.8	NA	NA	NA	NA	NA	IMGVR_UViG_2806310545_000003	36399502	JGI
Species_109	Group 2	IMGVR_UViG_2853156184_000001	Duplodnaviria;Heunggongvirae;Uroviricota;Caudoviricetes;;;;	d__Bacteria;p__Firmicutes_A;c__Clostridia;o__Clostridiales;f__Clostridiaceae;g__Clostridium;s__Clostridium saccharobutylicum	d__Bacteria;p__Firmicutes_A;c__Clostridia;o__Clostridiales;f__Clostridiaceae;g__Clostridium;s__Clostridium saccharobutylicum	DNA	35078	29.8	NA	NA	NA	NA	NA	IMGVR_UViG_2853156184_000001	36399502	JGI
Species_109	Group 2	IMGVR_UViG_2744055038_000001	Duplodnaviria;Heunggongvirae;Uroviricota;Caudoviricetes;;;;	d__Bacteria;p__Firmicutes_A;c__Clostridia;o__Clostridiales;f__Clostridiaceae;g__Clostridium;s__Clostridium saccharobutylicum	d__Bacteria;p__Firmicutes_A;c__Clostridia;o__Clostridiales;f__Clostridiaceae;g__Clostridium;s__Clostridium saccharobutylicum	DNA	35078	29.8	NA	NA	NA	NA	NA	IMGVR_UViG_2744055038_000001	36399502	JGI
Species_109	Group 2	IMGVR_UViG_2756170309_000001	Duplodnaviria;Heunggongvirae;Uroviricota;Caudoviricetes;;;;	d__Bacteria;p__Firmicutes_A;c__Clostridia;o__Clostridiales;f__Clostridiaceae;g__Clostridium;s__Clostridium saccharobutylicum	d__Bacteria;p__Firmicutes_A;c__Clostridia;o__Clostridiales;f__Clostridiaceae;g__Clostridium;s__Clostridium saccharobutylicum	DNA	35078	29.8	NA	NA	NA	NA	NA	IMGVR_UViG_2756170309_000001	36399502	JGI
Species_109	Group 2	IMGVR_UViG_2724679660_000001	Duplodnaviria;Heunggongvirae;Uroviricota;Caudoviricetes;;;;	d__Bacteria;p__Firmicutes_A;c__Clostridia;o__Clostridiales;f__Clostridiaceae;g__Clostridium;s__Clostridium saccharobutylicum	d__Bacteria;p__Firmicutes_A;c__Clostridia;o__Clostridiales;f__Clostridiaceae;g__Clostridium;s__Clostridium saccharobutylicum	DNA	35078	29.8	NA	NA	NA	NA	NA	IMGVR_UViG_2724679660_000001	36399502	JGI
Species_109	Group 2	IMGVR_UViG_2875826721_000003	Duplodnaviria;Heunggongvirae;Uroviricota;Caudoviricetes;;;;	d__Bacteria;p__Firmicutes_A;c__Clostridia;o__Clostridiales;f__Clostridiaceae;g__Clostridium;s__Clostridium saccharobutylicum	d__Bacteria;p__Firmicutes_A;c__Clostridia;o__Clostridiales;f__Clostridiaceae;g__Clostridium;s__Clostridium saccharobutylicum	DNA	35078	29.8	NA	NA	NA	NA	NA	IMGVR_UViG_2875826721_000003	36399502	JGI
Species_109	Group 2	IMGVR_UViG_2724679615_000002	Duplodnaviria;Heunggongvirae;Uroviricota;Caudoviricetes;;;;	d__Bacteria;p__Firmicutes_A;c__Clostridia;o__Clostridiales;f__Clostridiaceae;g__Clostridium;s__Clostridium saccharobutylicum	d__Bacteria;p__Firmicutes_A;c__Clostridia;o__Clostridiales;f__Clostridiaceae;g__Clostridium;s__Clostridium saccharobutylicum	DNA	35078	29.8	NA	NA	NA	NA	NA	IMGVR_UViG_2724679615_000002	36399502	JGI
Species_109	Group 2	IMGVR_UViG_2773858103_000004	Duplodnaviria;Heunggongvirae;Uroviricota;Caudoviricetes;;;;	d__Bacteria;p__Firmicutes_A;c__Clostridia;o__Clostridiales;f__Clostridiaceae;g__Clostridium;s__Clostridium saccharobutylicum	d__Bacteria;p__Firmicutes_A;c__Clostridia;o__Clostridiales;f__Clostridiaceae;g__Clostridium;s__Clostridium saccharobutylicum	DNA	35078	29.8	NA	NA	NA	NA	NA	IMGVR_UViG_2773858103_000004	36399502	JGI
Species_109	Group 2	IMGVR_UViG_2853110220_000001	Duplodnaviria;Heunggongvirae;Uroviricota;Caudoviricetes;;;;	d__Bacteria;p__Firmicutes_A;c__Clostridia;o__Clostridiales;f__Clostridiaceae;g__Clostridium;s__Clostridium saccharobutylicum	d__Bacteria;p__Firmicutes_A;c__Clostridia;o__Clostridiales;f__Clostridiaceae;g__Clostridium;s__Clostridium saccharobutylicum	DNA	35078	29.8	NA	NA	NA	NA	NA	IMGVR_UViG_2853110220_000001	36399502	JGI
Species_109	Group 2	IMGVR_UViG_2703719322_000003	Duplodnaviria;Heunggongvirae;Uroviricota;Caudoviricetes;;;;	d__Bacteria;p__Firmicutes_A;c__Clostridia;o__Clostridiales;f__Clostridiaceae;g__Clostridium;s__Clostridium saccharobutylicum	d__Bacteria;p__Firmicutes_A;c__Clostridia;o__Clostridiales;f__Clostridiaceae;g__Clostridium;s__Clostridium saccharobutylicum	DNA	35078	29.8	NA	NA	NA	NA	NA	IMGVR_UViG_2703719322_000003	36399502	JGI
Species_109	Group 2	IMGVR_UViG_2703719323_000003	Duplodnaviria;Heunggongvirae;Uroviricota;Caudoviricetes;;;;	d__Bacteria;p__Firmicutes_A;c__Clostridia;o__Clostridiales;f__Clostridiaceae;g__Clostridium;s__Clostridium saccharobutylicum	d__Bacteria;p__Firmicutes_A;c__Clostridia;o__Clostridiales;f__Clostridiaceae;g__Clostridium;s__Clostridium saccharobutylicum	DNA	35078	29.8	NA	NA	NA	NA	NA	IMGVR_UViG_2703719323_000003	36399502	JGI
Species_109	Group 2	IMGVR_UViG_2853868931_000002	Duplodnaviria;Heunggongvirae;Uroviricota;Caudoviricetes;;;;	d__Bacteria;p__Firmicutes_A;c__Clostridia;o__Clostridiales;f__Clostridiaceae;g__Clostridium;s__Clostridium saccharobutylicum	d__Bacteria;p__Firmicutes_A;c__Clostridia;o__Clostridiales;f__Clostridiaceae;g__Clostridium;s__Clostridium saccharobutylicum	DNA	35078	29.8	NA	NA	NA	NA	NA	IMGVR_UViG_2853868931_000002	36399502	JGI
Species_109	Group 2	IMGVR_UViG_2853189072_000001	Duplodnaviria;Heunggongvirae;Uroviricota;Caudoviricetes;;;;	d__Bacteria;p__Firmicutes_A;c__Clostridia;o__Clostridiales;f__Clostridiaceae;g__Clostridium;s__Clostridium saccharobutylicum	d__Bacteria;p__Firmicutes_A;c__Clostridia;o__Clostridiales;f__Clostridiaceae;g__Clostridium;s__Clostridium saccharobutylicum	DNA	35078	29.8	NA	NA	NA	NA	NA	IMGVR_UViG_2853189072_000001	36399502	JGI
Species_109	Group 2	IMGVR_UViG_2853012493_000001	Duplodnaviria;Heunggongvirae;Uroviricota;Caudoviricetes;;;;	d__Bacteria;p__Firmicutes_A;c__Clostridia;o__Clostridiales;f__Clostridiaceae;g__Clostridium;s__Clostridium saccharobutylicum	d__Bacteria;p__Firmicutes_A;c__Clostridia;o__Clostridiales;f__Clostridiaceae;g__Clostridium;s__Clostridium saccharobutylicum	DNA	35078	29.8	NA	NA	NA	NA	NA	IMGVR_UViG_2853012493_000001	36399502	JGI
Species_109	Group 2	IMGVR_UViG_2853126168_000003	Duplodnaviria;Heunggongvirae;Uroviricota;Caudoviricetes;;;;	d__Bacteria;p__Firmicutes_A;c__Clostridia;o__Clostridiales;f__Clostridiaceae;g__Clostridium;s__Clostridium saccharobutylicum	d__Bacteria;p__Firmicutes_A;c__Clostridia;o__Clostridiales;f__Clostridiaceae;g__Clostridium;s__Clostridium saccharobutylicum	DNA	35078	29.8	NA	NA	NA	NA	NA	IMGVR_UViG_2853126168_000003	36399502	JGI
Species_109	Group 2	IMGVR_UViG_2739367899_000001	Duplodnaviria;Heunggongvirae;Uroviricota;Caudoviricetes;;;;	d__Bacteria;p__Firmicutes_A;c__Clostridia;o__Clostridiales;f__Clostridiaceae;g__Clostridium;s__Clostridium saccharobutylicum	d__Bacteria;p__Firmicutes_A;c__Clostridia;o__Clostridiales;f__Clostridiaceae;g__Clostridium;s__Clostridium saccharobutylicum	DNA	35078	29.8	NA	NA	NA	NA	NA	IMGVR_UViG_2739367899_000001	36399502	JGI
Species_109	Group 2	IMGVR_UViG_2534682367_000003	Duplodnaviria;Heunggongvirae;Uroviricota;Caudoviricetes;;;;	d__Bacteria;p__Firmicutes_A;c__Clostridia;o__Clostridiales;f__Clostridiaceae;g__Clostridium;s__Clostridium saccharobutylicum	d__Bacteria;p__Firmicutes_A;c__Clostridia;o__Clostridiales;f__Clostridiaceae;g__Clostridium;s__Clostridium saccharobutylicum	DNA	35078	29.8	NA	NA	NA	NA	NA	IMGVR_UViG_2534682367_000003	36399502	JGI
Species_109	Group 2	IMGVR_UViG_2853752884_000003	Duplodnaviria;Heunggongvirae;Uroviricota;Caudoviricetes;;;;	d__Bacteria;p__Firmicutes_A;c__Clostridia;o__Clostridiales;f__Clostridiaceae;g__Clostridium;s__Clostridium saccharobutylicum	d__Bacteria;p__Firmicutes_A;c__Clostridia;o__Clostridiales;f__Clostridiaceae;g__Clostridium;s__Clostridium saccharobutylicum	DNA	35078	29.8	NA	NA	NA	NA	NA	IMGVR_UViG_2853752884_000003	36399502	JGI
Species_109	Group 2	IMGVR_UViG_2853400214_000001	Duplodnaviria;Heunggongvirae;Uroviricota;Caudoviricetes;;;;	d__Bacteria;p__Firmicutes_A;c__Clostridia;o__Clostridiales;f__Clostridiaceae;g__Clostridium;s__Clostridium saccharobutylicum	d__Bacteria;p__Firmicutes_A;c__Clostridia;o__Clostridiales;f__Clostridiaceae;g__Clostridium;s__Clostridium saccharobutylicum	DNA	35078	29.8	NA	NA	NA	NA	NA	IMGVR_UViG_2853400214_000001	36399502	JGI
Species_109	Group 2	IMGVR_UViG_2756170351_000001	Duplodnaviria;Heunggongvirae;Uroviricota;Caudoviricetes;;;;	d__Bacteria;p__Firmicutes_A;c__Clostridia;o__Clostridiales;f__Clostridiaceae;g__Clostridium;s__Clostridium saccharobutylicum	d__Bacteria;p__Firmicutes_A;c__Clostridia;o__Clostridiales;f__Clostridiaceae;g__Clostridium;s__Clostridium saccharobutylicum	DNA	35078	29.8	NA	NA	NA	NA	NA	IMGVR_UViG_2756170351_000001	36399502	JGI
Species_109	Group 2	IMGVR_UViG_2757320356_000001	Duplodnaviria;Heunggongvirae;Uroviricota;Caudoviricetes;;;;	d__Bacteria;p__Firmicutes_A;c__Clostridia;o__Clostridiales;f__Clostridiaceae;g__Clostridium;s__Clostridium saccharobutylicum	d__Bacteria;p__Firmicutes_A;c__Clostridia;o__Clostridiales;f__Clostridiaceae;g__Clostridium;s__Clostridium saccharobutylicum	DNA	35078	29.8	NA	NA	NA	NA	NA	IMGVR_UViG_2757320356_000001	36399502	JGI
Species_109	Group 2	IMGVR_UViG_2757320358_000003	Duplodnaviria;Heunggongvirae;Uroviricota;Caudoviricetes;;;;	d__Bacteria;p__Firmicutes_A;c__Clostridia;o__Clostridiales;f__Clostridiaceae;g__Clostridium;s__Clostridium saccharobutylicum	d__Bacteria;p__Firmicutes_A;c__Clostridia;o__Clostridiales;f__Clostridiaceae;g__Clostridium;s__Clostridium saccharobutylicum	DNA	35078	29.8	NA	NA	NA	NA	NA	IMGVR_UViG_2757320358_000003	36399502	JGI
Species_109	Group 2	IMGVR_UViG_2853057518_000001	Duplodnaviria;Heunggongvirae;Uroviricota;Caudoviricetes;;;;	d__Bacteria;p__Firmicutes_A;c__Clostridia;o__Clostridiales;f__Clostridiaceae;g__Clostridium;s__Clostridium saccharobutylicum	d__Bacteria;p__Firmicutes_A;c__Clostridia;o__Clostridiales;f__Clostridiaceae;g__Clostridium;s__Clostridium saccharobutylicum	DNA	35078	29.8	NA	NA	NA	NA	NA	IMGVR_UViG_2853057518_000001	36399502	JGI
Species_109	Group 2	IMGVR_UViG_2853151437_000001	Duplodnaviria;Heunggongvirae;Uroviricota;Caudoviricetes;;;;	d__Bacteria;p__Firmicutes_A;c__Clostridia;o__Clostridiales;f__Clostridiaceae;g__Clostridium;s__Clostridium saccharobutylicum	d__Bacteria;p__Firmicutes_A;c__Clostridia;o__Clostridiales;f__Clostridiaceae;g__Clostridium;s__Clostridium saccharobutylicum	DNA	35078	29.8	NA	NA	NA	NA	NA	IMGVR_UViG_2853151437_000001	36399502	JGI
Species_109	Group 2	IMGVR_UViG_2853199344_000001	Duplodnaviria;Heunggongvirae;Uroviricota;Caudoviricetes;;;;	d__Bacteria;p__Firmicutes_A;c__Clostridia;o__Clostridiales;f__Clostridiaceae;g__Clostridium;s__Clostridium saccharobutylicum	d__Bacteria;p__Firmicutes_A;c__Clostridia;o__Clostridiales;f__Clostridiaceae;g__Clostridium;s__Clostridium saccharobutylicum	DNA	35078	29.8	NA	NA	NA	NA	NA	IMGVR_UViG_2853199344_000001	36399502	JGI
Species_109	Group 2	IMGVR_UViG_2853062169_000002	Duplodnaviria;Heunggongvirae;Uroviricota;Caudoviricetes;;;;	d__Bacteria;p__Firmicutes_A;c__Clostridia;o__Clostridiales;f__Clostridiaceae;g__Clostridium;s__Clostridium saccharobutylicum	d__Bacteria;p__Firmicutes_A;c__Clostridia;o__Clostridiales;f__Clostridiaceae;g__Clostridium;s__Clostridium saccharobutylicum	DNA	35078	29.8	NA	NA	NA	NA	NA	IMGVR_UViG_2853062169_000002	36399502	JGI
Species_109	Group 2	IMGVR_UViG_2773857727_000001	Duplodnaviria;Heunggongvirae;Uroviricota;Caudoviricetes;;;;	d__Bacteria;p__Firmicutes_A;c__Clostridia;o__Clostridiales;f__Clostridiaceae;g__Clostridium;s__Clostridium saccharobutylicum	d__Bacteria;p__Firmicutes_A;c__Clostridia;o__Clostridiales;f__Clostridiaceae;g__Clostridium;s__Clostridium saccharobutylicum	DNA	35078	29.8	NA	NA	NA	NA	NA	IMGVR_UViG_2773857727_000001	36399502	JGI
Species_109	Group 2	IMGVR_UViG_2853271018_000001	Duplodnaviria;Heunggongvirae;Uroviricota;Caudoviricetes;;;;	d__Bacteria;p__Firmicutes_A;c__Clostridia;o__Clostridiales;f__Clostridiaceae;g__Clostridium;s__Clostridium saccharobutylicum	d__Bacteria;p__Firmicutes_A;c__Clostridia;o__Clostridiales;f__Clostridiaceae;g__Clostridium;s__Clostridium saccharobutylicum	DNA	35078	29.8	NA	NA	NA	NA	NA	IMGVR_UViG_2853271018_000001	36399502	JGI
Species_109	Group 2	IMGVR_UViG_2728369497_000001	Duplodnaviria;Heunggongvirae;Uroviricota;Caudoviricetes;;;;	d__Bacteria;p__Firmicutes_A;c__Clostridia;o__Clostridiales;f__Clostridiaceae;g__Clostridium;s__Clostridium saccharobutylicum	d__Bacteria;p__Firmicutes_A;c__Clostridia;o__Clostridiales;f__Clostridiaceae;g__Clostridium;s__Clostridium saccharobutylicum	DNA	35078	29.8	NA	NA	NA	NA	NA	IMGVR_UViG_2728369497_000001	36399502	JGI
Species_109	Group 2	IMGVR_UViG_2757320378_000003	Duplodnaviria;Heunggongvirae;Uroviricota;Caudoviricetes;;;;	d__Bacteria;p__Firmicutes_A;c__Clostridia;o__Clostridiales;f__Clostridiaceae;g__Clostridium;s__Clostridium saccharobutylicum	d__Bacteria;p__Firmicutes_A;c__Clostridia;o__Clostridiales;f__Clostridiaceae;g__Clostridium;s__Clostridium saccharobutylicum	DNA	35078	29.8	NA	NA	NA	NA	NA	IMGVR_UViG_2757320378_000003	36399502	JGI
Species_109	Group 2	IMGVR_UViG_2757320371_000001	Duplodnaviria;Heunggongvirae;Uroviricota;Caudoviricetes;;;;	d__Bacteria;p__Firmicutes_A;c__Clostridia;o__Clostridiales;f__Clostridiaceae;g__Clostridium;s__Clostridium saccharobutylicum	d__Bacteria;p__Firmicutes_A;c__Clostridia;o__Clostridiales;f__Clostridiaceae;g__Clostridium;s__Clostridium saccharobutylicum	DNA	35078	29.8	NA	NA	NA	NA	NA	IMGVR_UViG_2757320371_000001	36399502	JGI
Species_109	Group 2	IMGVR_UViG_2703719319_000003	Duplodnaviria;Heunggongvirae;Uroviricota;Caudoviricetes;;;;	d__Bacteria;p__Firmicutes_A;c__Clostridia;o__Clostridiales;f__Clostridiaceae;g__Clostridium;s__Clostridium saccharobutylicum	d__Bacteria;p__Firmicutes_A;c__Clostridia;o__Clostridiales;f__Clostridiaceae;g__Clostridium;s__Clostridium saccharobutylicum	DNA	35078	29.8	NA	NA	NA	NA	NA	IMGVR_UViG_2703719319_000003	36399502	JGI
Species_109	Group 2	IMGVR_UViG_2853130867_000001	Duplodnaviria;Heunggongvirae;Uroviricota;Caudoviricetes;;;;	d__Bacteria;p__Firmicutes_A;c__Clostridia;o__Clostridiales;f__Clostridiaceae;g__Clostridium;s__Clostridium saccharobutylicum	d__Bacteria;p__Firmicutes_A;c__Clostridia;o__Clostridiales;f__Clostridiaceae;g__Clostridium;s__Clostridium saccharobutylicum	DNA	35077	29.8	NA	NA	NA	NA	NA	IMGVR_UViG_2853130867_000001	36399502	JGI
Species_109	Group 2	IMGVR_UViG_2757320394_000001	Duplodnaviria;Heunggongvirae;Uroviricota;Caudoviricetes;;;;	d__Bacteria;p__Firmicutes_A;c__Clostridia;o__Clostridiales;f__Clostridiaceae;g__Clostridium;s__Clostridium saccharobutylicum	d__Bacteria;p__Firmicutes_A;c__Clostridia;o__Clostridiales;f__Clostridiaceae;g__Clostridium;s__Clostridium saccharobutylicum	DNA	35077	29.8	NA	NA	NA	NA	NA	IMGVR_UViG_2757320394_000001	36399502	JGI
Species_109	Group 2	IMGVR_UViG_2806310547_000001	Duplodnaviria;Heunggongvirae;Uroviricota;Caudoviricetes;;;;	d__Bacteria;p__Firmicutes_A;c__Clostridia;o__Clostridiales;f__Clostridiaceae;g__Clostridium;s__Clostridium saccharobutylicum	d__Bacteria;p__Firmicutes_A;c__Clostridia;o__Clostridiales;f__Clostridiaceae;g__Clostridium;s__Clostridium saccharobutylicum	DNA	35077	29.8	NA	NA	NA	NA	NA	IMGVR_UViG_2806310547_000001	36399502	JGI
Species_109	Group 2	IMGVR_UViG_2853141177_000001	Duplodnaviria;Heunggongvirae;Uroviricota;Caudoviricetes;;;;	d__Bacteria;p__Firmicutes_A;c__Clostridia;o__Clostridiales;f__Clostridiaceae;g__Clostridium;s__Clostridium saccharobutylicum	d__Bacteria;p__Firmicutes_A;c__Clostridia;o__Clostridiales;f__Clostridiaceae;g__Clostridium;s__Clostridium saccharobutylicum	DNA	35077	29.8	NA	NA	NA	NA	NA	IMGVR_UViG_2853141177_000001	36399502	JGI
Species_109	Group 2	IMGVR_UViG_2853858378_000001	Duplodnaviria;Heunggongvirae;Uroviricota;Caudoviricetes;;;;	d__Bacteria;p__Firmicutes_A;c__Clostridia;o__Clostridiales;f__Clostridiaceae;g__Clostridium;s__Clostridium saccharobutylicum	d__Bacteria;p__Firmicutes_A;c__Clostridia;o__Clostridiales;f__Clostridiaceae;g__Clostridium;s__Clostridium saccharobutylicum	DNA	35077	29.8	NA	NA	NA	NA	NA	IMGVR_UViG_2853858378_000001	36399502	JGI
Species_109	Group 2	IMGVR_UViG_2756170389_000001	Duplodnaviria;Heunggongvirae;Uroviricota;Caudoviricetes;;;;	d__Bacteria;p__Firmicutes_A;c__Clostridia;o__Clostridiales;f__Clostridiaceae;g__Clostridium;s__Clostridium saccharobutylicum	d__Bacteria;p__Firmicutes_A;c__Clostridia;o__Clostridiales;f__Clostridiaceae;g__Clostridium;s__Clostridium saccharobutylicum	DNA	35077	29.8	NA	NA	NA	NA	NA	IMGVR_UViG_2756170389_000001	36399502	JGI
Species_109	Group 2	IMGVR_UViG_2853209711_000001	Duplodnaviria;Heunggongvirae;Uroviricota;Caudoviricetes;;;;	d__Bacteria;p__Firmicutes_A;c__Clostridia;o__Clostridiales;f__Clostridiaceae;g__Clostridium;s__Clostridium saccharobutylicum	d__Bacteria;p__Firmicutes_A;c__Clostridia;o__Clostridiales;f__Clostridiaceae;g__Clostridium;s__Clostridium saccharobutylicum	DNA	35076	29.8	NA	NA	NA	NA	NA	IMGVR_UViG_2853209711_000001	36399502	JGI
Species_109	Group 2	IMGVR_UViG_2757320377_000001	Duplodnaviria;Heunggongvirae;Uroviricota;Caudoviricetes;;;;	d__Bacteria;p__Firmicutes_A;c__Clostridia;o__Clostridiales;f__Clostridiaceae;g__Clostridium;s__Clostridium saccharobutylicum	d__Bacteria;p__Firmicutes_A;c__Clostridia;o__Clostridiales;f__Clostridiaceae;g__Clostridium;s__Clostridium saccharobutylicum	DNA	35076	29.8	NA	NA	NA	NA	NA	IMGVR_UViG_2757320377_000001	36399502	JGI
Species_109	Group 2	IMGVR_UViG_2703719181_000005	Duplodnaviria;Heunggongvirae;Uroviricota;Caudoviricetes;;;;	d__Bacteria;p__Firmicutes_A;c__Clostridia;o__Clostridiales;f__Clostridiaceae;g__Clostridium;s__Clostridium saccharobutylicum	d__Bacteria;p__Firmicutes_A;c__Clostridia;o__Clostridiales;f__Clostridiaceae;g__Clostridium;s__Clostridium saccharobutylicum	DNA	34295	29.8	NA	NA	NA	NA	NA	IMGVR_UViG_2703719181_000005	36399502	JGI
Species_109	Group 2	IMGVR_UViG_2853888338_000002	Duplodnaviria;Heunggongvirae;Uroviricota;Caudoviricetes;;;;	d__Bacteria;p__Firmicutes_A;c__Clostridia;o__Clostridiales;f__Clostridiaceae;g__Clostridium;s__Clostridium saccharobutylicum	d__Bacteria;p__Firmicutes_A;c__Clostridia;o__Clostridiales;f__Clostridiaceae;g__Clostridium;s__Clostridium saccharobutylicum	DNA	34295	29.8	NA	NA	NA	NA	NA	IMGVR_UViG_2853888338_000002	36399502	JGI
Species_109	Group 2	IMGVR_UViG_2703719321_000004	Duplodnaviria;Heunggongvirae;Uroviricota;Caudoviricetes;;;;	d__Bacteria;p__Firmicutes_A;c__Clostridia;o__Clostridiales;f__Clostridiaceae;g__Clostridium;s__Clostridium saccharobutylicum	d__Bacteria;p__Firmicutes_A;c__Clostridia;o__Clostridiales;f__Clostridiaceae;g__Clostridium;s__Clostridium saccharobutylicum	DNA	34295	29.8	NA	NA	NA	NA	NA	IMGVR_UViG_2703719321_000004	36399502	JGI
Species_109	Group 2	IMGVR_UViG_2875816112_000002	Duplodnaviria;Heunggongvirae;Uroviricota;Caudoviricetes;;;;	d__Bacteria;p__Firmicutes_A;c__Clostridia;o__Clostridiales;f__Clostridiaceae;g__Clostridium;s__Clostridium saccharobutylicum	d__Bacteria;p__Firmicutes_A;c__Clostridia;o__Clostridiales;f__Clostridiaceae;g__Clostridium;s__Clostridium saccharobutylicum	DNA	34295	29.8	NA	NA	NA	NA	NA	IMGVR_UViG_2875816112_000002	36399502	JGI
Species_109	Group 2	IMGVR_UViG_2737472024_000003	Duplodnaviria;Heunggongvirae;Uroviricota;Caudoviricetes;;;;	d__Bacteria;p__Firmicutes_A;c__Clostridia;o__Clostridiales;f__Clostridiaceae;g__Clostridium;s__Clostridium saccharobutylicum	d__Bacteria;p__Firmicutes_A;c__Clostridia;o__Clostridiales;f__Clostridiaceae;g__Clostridium;s__Clostridium saccharobutylicum	DNA	34295	29.8	NA	NA	NA	NA	NA	IMGVR_UViG_2737472024_000003	36399502	JGI
Species_109	Group 2	IMGVR_UViG_2808606307_000002	Duplodnaviria;Heunggongvirae;Uroviricota;Caudoviricetes;;;;	d__Bacteria;p__Firmicutes_A;c__Clostridia;o__Clostridiales;f__Clostridiaceae;g__Clostridium;s__Clostridium saccharobutylicum	d__Bacteria;p__Firmicutes_A;c__Clostridia;o__Clostridiales;f__Clostridiaceae;g__Clostridium;s__Clostridium saccharobutylicum	DNA	34295	29.8	NA	NA	NA	NA	NA	IMGVR_UViG_2808606307_000002	36399502	JGI
Species_109	Group 2	IMGVR_UViG_2808606406_000004	Duplodnaviria;Heunggongvirae;Uroviricota;Caudoviricetes;;;;	d__Bacteria;p__Firmicutes_A;c__Clostridia;o__Clostridiales;f__Clostridiaceae;g__Clostridium;s__Clostridium saccharobutylicum	d__Bacteria;p__Firmicutes_A;c__Clostridia;o__Clostridiales;f__Clostridiaceae;g__Clostridium;s__Clostridium saccharobutylicum	DNA	34221	29.8	NA	NA	NA	NA	NA	IMGVR_UViG_2808606406_000004	36399502	JGI
Species_109	Group 2	IMGVR_UViG_2853898795_000004	Duplodnaviria;Heunggongvirae;Uroviricota;Caudoviricetes;;;;	d__Bacteria;p__Firmicutes_A;c__Clostridia;o__Clostridiales;f__Clostridiaceae;g__Clostridium;s__Clostridium saccharobutylicum	d__Bacteria;p__Firmicutes_A;c__Clostridia;o__Clostridiales;f__Clostridiaceae;g__Clostridium;s__Clostridium saccharobutylicum	DNA	34221	29.8	NA	NA	NA	NA	NA	IMGVR_UViG_2853898795_000004	36399502	JGI
Species_109	Group 2	IMGVR_UViG_2808606310_000004	Duplodnaviria;Heunggongvirae;Uroviricota;Caudoviricetes;;;;	d__Bacteria;p__Firmicutes_A;c__Clostridia;o__Clostridiales;f__Clostridiaceae;g__Clostridium;s__Clostridium saccharobutylicum	d__Bacteria;p__Firmicutes_A;c__Clostridia;o__Clostridiales;f__Clostridiaceae;g__Clostridium;s__Clostridium saccharobutylicum	DNA	34221	29.8	NA	NA	NA	NA	NA	IMGVR_UViG_2808606310_000004	36399502	JGI
Species_109	Group 2	IMGVR_UViG_2808606312_000004	Duplodnaviria;Heunggongvirae;Uroviricota;Caudoviricetes;;;;	d__Bacteria;p__Firmicutes_A;c__Clostridia;o__Clostridiales;f__Clostridiaceae;g__Clostridium;s__Clostridium saccharobutylicum	d__Bacteria;p__Firmicutes_A;c__Clostridia;o__Clostridiales;f__Clostridiaceae;g__Clostridium;s__Clostridium saccharobutylicum	DNA	34221	29.8	NA	NA	NA	NA	NA	IMGVR_UViG_2808606312_000004	36399502	JGI
Species_109	Group 2	IMGVR_UViG_2853950430_000003	Duplodnaviria;Heunggongvirae;Uroviricota;Caudoviricetes;;;;	d__Bacteria;p__Firmicutes_A;c__Clostridia;o__Clostridiales;f__Clostridiaceae;g__Clostridium;s__Clostridium saccharobutylicum	d__Bacteria;p__Firmicutes_A;c__Clostridia;o__Clostridiales;f__Clostridiaceae;g__Clostridium;s__Clostridium saccharobutylicum	DNA	34221	29.8	NA	NA	NA	NA	NA	IMGVR_UViG_2853950430_000003	36399502	JGI
Species_109	Group 2	IMGVR_UViG_2853873666_000003	Duplodnaviria;Heunggongvirae;Uroviricota;Caudoviricetes;;;;	d__Bacteria;p__Firmicutes_A;c__Clostridia;o__Clostridiales;f__Clostridiaceae;g__Clostridium;s__Clostridium saccharobutylicum	d__Bacteria;p__Firmicutes_A;c__Clostridia;o__Clostridiales;f__Clostridiaceae;g__Clostridium;s__Clostridium saccharobutylicum	DNA	34221	29.8	NA	NA	NA	NA	NA	IMGVR_UViG_2853873666_000003	36399502	JGI
Species_109	Group 2	IMGVR_UViG_2808606408_000004	Duplodnaviria;Heunggongvirae;Uroviricota;Caudoviricetes;;;;	d__Bacteria;p__Firmicutes_A;c__Clostridia;o__Clostridiales;f__Clostridiaceae;g__Clostridium;s__Clostridium saccharobutylicum	d__Bacteria;p__Firmicutes_A;c__Clostridia;o__Clostridiales;f__Clostridiaceae;g__Clostridium;s__Clostridium saccharobutylicum	DNA	34221	29.8	NA	NA	NA	NA	NA	IMGVR_UViG_2808606408_000004	36399502	JGI
Species_109	Group 2	IMGVR_UViG_2808606413_000003	Duplodnaviria;Heunggongvirae;Uroviricota;Caudoviricetes;;;;	d__Bacteria;p__Firmicutes_A;c__Clostridia;o__Clostridiales;f__Clostridiaceae;g__Clostridium;s__Clostridium saccharobutylicum	d__Bacteria;p__Firmicutes_A;c__Clostridia;o__Clostridiales;f__Clostridiaceae;g__Clostridium;s__Clostridium saccharobutylicum	DNA	34221	29.8	NA	NA	NA	NA	NA	IMGVR_UViG_2808606413_000003	36399502	JGI
Species_109	Group 2	IMGVR_UViG_2818991447_000004	Duplodnaviria;Heunggongvirae;Uroviricota;Caudoviricetes;;;;	d__Bacteria;p__Firmicutes_A;c__Clostridia;o__Clostridiales;f__Clostridiaceae;g__Clostridium;s__Clostridium saccharobutylicum	d__Bacteria;p__Firmicutes_A;c__Clostridia;o__Clostridiales;f__Clostridiaceae;g__Clostridium;s__Clostridium saccharobutylicum	DNA	34221	29.8	NA	NA	NA	NA	NA	IMGVR_UViG_2818991447_000004	36399502	JGI
Species_109	Group 2	IMGVR_UViG_2852706257_000003	Duplodnaviria;Heunggongvirae;Uroviricota;Caudoviricetes;;;;	d__Bacteria;p__Firmicutes_A;c__Clostridia;o__Clostridiales;f__Clostridiaceae;g__Clostridium;s__Clostridium saccharobutylicum	d__Bacteria;p__Firmicutes_A;c__Clostridia;o__Clostridiales;f__Clostridiaceae;g__Clostridium;s__Clostridium saccharobutylicum	DNA	34221	29.8	NA	NA	NA	NA	NA	IMGVR_UViG_2852706257_000003	36399502	JGI
Species_109	Group 2	IMGVR_UViG_2853883764_000003	Duplodnaviria;Heunggongvirae;Uroviricota;Caudoviricetes;;;;	d__Bacteria;p__Firmicutes_A;c__Clostridia;o__Clostridiales;f__Clostridiaceae;g__Clostridium;s__Clostridium saccharobutylicum	d__Bacteria;p__Firmicutes_A;c__Clostridia;o__Clostridiales;f__Clostridiaceae;g__Clostridium;s__Clostridium saccharobutylicum	DNA	34221	29.8	NA	NA	NA	NA	NA	IMGVR_UViG_2853883764_000003	36399502	JGI
Species_109	Group 2	IMGVR_UViG_2853927383_000004	Duplodnaviria;Heunggongvirae;Uroviricota;Caudoviricetes;;;;	d__Bacteria;p__Firmicutes_A;c__Clostridia;o__Clostridiales;f__Clostridiaceae;g__Clostridium;s__Clostridium saccharobutylicum	d__Bacteria;p__Firmicutes_A;c__Clostridia;o__Clostridiales;f__Clostridiaceae;g__Clostridium;s__Clostridium saccharobutylicum	DNA	34221	29.8	NA	NA	NA	NA	NA	IMGVR_UViG_2853927383_000004	36399502	JGI
Species_109	Group 2	IMGVR_UViG_2821152539_000003	Duplodnaviria;Heunggongvirae;Uroviricota;Caudoviricetes;;;;	d__Bacteria;p__Firmicutes_A;c__Clostridia;o__Clostridiales;f__Clostridiaceae;g__Clostridium;s__Clostridium saccharobutylicum	d__Bacteria;p__Firmicutes_A;c__Clostridia;o__Clostridiales;f__Clostridiaceae;g__Clostridium;s__Clostridium saccharobutylicum	DNA	34221	29.8	NA	NA	NA	NA	NA	IMGVR_UViG_2821152539_000003	36399502	JGI
Species_109	Group 2	IMGVR_UViG_2808606407_000004	Duplodnaviria;Heunggongvirae;Uroviricota;Caudoviricetes;;;;	d__Bacteria;p__Firmicutes_A;c__Clostridia;o__Clostridiales;f__Clostridiaceae;g__Clostridium;s__Clostridium saccharobutylicum	d__Bacteria;p__Firmicutes_A;c__Clostridia;o__Clostridiales;f__Clostridiaceae;g__Clostridium;s__Clostridium saccharobutylicum	DNA	34221	29.8	NA	NA	NA	NA	NA	IMGVR_UViG_2808606407_000004	36399502	JGI
Species_109	Group 2	IMGVR_UViG_2821143301_000003	Duplodnaviria;Heunggongvirae;Uroviricota;Caudoviricetes;;;;	d__Bacteria;p__Firmicutes_A;c__Clostridia;o__Clostridiales;f__Clostridiaceae;g__Clostridium;s__Clostridium saccharobutylicum	d__Bacteria;p__Firmicutes_A;c__Clostridia;o__Clostridiales;f__Clostridiaceae;g__Clostridium;s__Clostridium saccharobutylicum	DNA	34221	29.8	NA	NA	NA	NA	NA	IMGVR_UViG_2821143301_000003	36399502	JGI
Species_109	Group 2	IMGVR_UViG_2808606400_000003	Duplodnaviria;Heunggongvirae;Uroviricota;Caudoviricetes;;;;	d__Bacteria;p__Firmicutes_A;c__Clostridia;o__Clostridiales;f__Clostridiaceae;g__Clostridium;s__Clostridium saccharobutylicum	d__Bacteria;p__Firmicutes_A;c__Clostridia;o__Clostridiales;f__Clostridiaceae;g__Clostridium;s__Clostridium saccharobutylicum	DNA	34221	29.8	NA	NA	NA	NA	NA	IMGVR_UViG_2808606400_000003	36399502	JGI
Species_109	Group 2	IMGVR_UViG_2853912712_000004	Duplodnaviria;Heunggongvirae;Uroviricota;Caudoviricetes;;;;	d__Bacteria;p__Firmicutes_A;c__Clostridia;o__Clostridiales;f__Clostridiaceae;g__Clostridium;s__Clostridium saccharobutylicum	d__Bacteria;p__Firmicutes_A;c__Clostridia;o__Clostridiales;f__Clostridiaceae;g__Clostridium;s__Clostridium saccharobutylicum	DNA	34221	29.8	NA	NA	NA	NA	NA	IMGVR_UViG_2853912712_000004	36399502	JGI
Species_109	Group 2	IMGVR_UViG_2853932021_000003	Duplodnaviria;Heunggongvirae;Uroviricota;Caudoviricetes;;;;	d__Bacteria;p__Firmicutes_A;c__Clostridia;o__Clostridiales;f__Clostridiaceae;g__Clostridium;s__Clostridium saccharobutylicum	d__Bacteria;p__Firmicutes_A;c__Clostridia;o__Clostridiales;f__Clostridiaceae;g__Clostridium;s__Clostridium saccharobutylicum	DNA	34221	29.8	NA	NA	NA	NA	NA	IMGVR_UViG_2853932021_000003	36399502	JGI
Species_109	Group 2	IMGVR_UViG_2821147949_000004	Duplodnaviria;Heunggongvirae;Uroviricota;Caudoviricetes;;;;	d__Bacteria;p__Firmicutes_A;c__Clostridia;o__Clostridiales;f__Clostridiaceae;g__Clostridium;s__Clostridium saccharobutylicum	d__Bacteria;p__Firmicutes_A;c__Clostridia;o__Clostridiales;f__Clostridiaceae;g__Clostridium;s__Clostridium saccharobutylicum	DNA	34221	29.8	NA	NA	NA	NA	NA	IMGVR_UViG_2821147949_000004	36399502	JGI
Species_109	Group 2	IMGVR_UViG_2853941192_000003	Duplodnaviria;Heunggongvirae;Uroviricota;Caudoviricetes;;;;	d__Bacteria;p__Firmicutes_A;c__Clostridia;o__Clostridiales;f__Clostridiaceae;g__Clostridium;s__Clostridium saccharobutylicum	d__Bacteria;p__Firmicutes_A;c__Clostridia;o__Clostridiales;f__Clostridiaceae;g__Clostridium;s__Clostridium saccharobutylicum	DNA	34221	29.8	NA	NA	NA	NA	NA	IMGVR_UViG_2853941192_000003	36399502	JGI
Species_109	Group 2	IMGVR_UViG_2853908070_000004	Duplodnaviria;Heunggongvirae;Uroviricota;Caudoviricetes;;;;	d__Bacteria;p__Firmicutes_A;c__Clostridia;o__Clostridiales;f__Clostridiaceae;g__Clostridium;s__Clostridium saccharobutylicum	d__Bacteria;p__Firmicutes_A;c__Clostridia;o__Clostridiales;f__Clostridiaceae;g__Clostridium;s__Clostridium saccharobutylicum	DNA	34221	29.8	NA	NA	NA	NA	NA	IMGVR_UViG_2853908070_000004	36399502	JGI
Species_109	Group 2	IMGVR_UViG_2853936609_000004	Duplodnaviria;Heunggongvirae;Uroviricota;Caudoviricetes;;;;	d__Bacteria;p__Firmicutes_A;c__Clostridia;o__Clostridiales;f__Clostridiaceae;g__Clostridium;s__Clostridium saccharobutylicum	d__Bacteria;p__Firmicutes_A;c__Clostridia;o__Clostridiales;f__Clostridiaceae;g__Clostridium;s__Clostridium saccharobutylicum	DNA	34221	29.8	NA	NA	NA	NA	NA	IMGVR_UViG_2853936609_000004	36399502	JGI
Species_109	Group 2	IMGVR_UViG_2875898552_000004	Duplodnaviria;Heunggongvirae;Uroviricota;Caudoviricetes;;;;	d__Bacteria;p__Firmicutes_A;c__Clostridia;o__Clostridiales;f__Clostridiaceae;g__Clostridium;s__Clostridium saccharobutylicum	d__Bacteria;p__Firmicutes_A;c__Clostridia;o__Clostridiales;f__Clostridiaceae;g__Clostridium;s__Clostridium saccharobutylicum	DNA	34221	29.8	NA	NA	NA	NA	NA	IMGVR_UViG_2875898552_000004	36399502	JGI
Species_109	Group 2	IMGVR_UViG_2853903430_000003	Duplodnaviria;Heunggongvirae;Uroviricota;Caudoviricetes;;;;	d__Bacteria;p__Firmicutes_A;c__Clostridia;o__Clostridiales;f__Clostridiaceae;g__Clostridium;s__Clostridium saccharobutylicum	d__Bacteria;p__Firmicutes_A;c__Clostridia;o__Clostridiales;f__Clostridiaceae;g__Clostridium;s__Clostridium saccharobutylicum	DNA	34221	29.8	NA	NA	NA	NA	NA	IMGVR_UViG_2853903430_000003	36399502	JGI
Species_109	Group 2	IMGVR_UViG_2853922816_000004	Duplodnaviria;Heunggongvirae;Uroviricota;Caudoviricetes;;;;	d__Bacteria;p__Firmicutes_A;c__Clostridia;o__Clostridiales;f__Clostridiaceae;g__Clostridium;s__Clostridium saccharobutylicum	d__Bacteria;p__Firmicutes_A;c__Clostridia;o__Clostridiales;f__Clostridiaceae;g__Clostridium;s__Clostridium saccharobutylicum	DNA	34221	29.8	NA	NA	NA	NA	NA	IMGVR_UViG_2853922816_000004	36399502	JGI
Species_109	Group 2	IMGVR_UViG_2808606309_000003	Duplodnaviria;Heunggongvirae;Uroviricota;Caudoviricetes;;;;	d__Bacteria;p__Firmicutes_A;c__Clostridia;o__Clostridiales;f__Clostridiaceae;g__Clostridium;s__Clostridium saccharobutylicum	d__Bacteria;p__Firmicutes_A;c__Clostridia;o__Clostridiales;f__Clostridiaceae;g__Clostridium;s__Clostridium saccharobutylicum	DNA	34221	29.8	NA	NA	NA	NA	NA	IMGVR_UViG_2808606309_000003	36399502	JGI
Species_109	Group 2	IMGVR_UViG_2808606410_000004	Duplodnaviria;Heunggongvirae;Uroviricota;Caudoviricetes;;;;	d__Bacteria;p__Firmicutes_A;c__Clostridia;o__Clostridiales;f__Clostridiaceae;g__Clostridium;s__Clostridium saccharobutylicum	d__Bacteria;p__Firmicutes_A;c__Clostridia;o__Clostridiales;f__Clostridiaceae;g__Clostridium;s__Clostridium saccharobutylicum	DNA	34221	29.8	NA	NA	NA	NA	NA	IMGVR_UViG_2808606410_000004	36399502	JGI
Species_109	Group 2	IMGVR_UViG_2808606403_000003	Duplodnaviria;Heunggongvirae;Uroviricota;Caudoviricetes;;;;	d__Bacteria;p__Firmicutes_A;c__Clostridia;o__Clostridiales;f__Clostridiaceae;g__Clostridium;s__Clostridium saccharobutylicum	d__Bacteria;p__Firmicutes_A;c__Clostridia;o__Clostridiales;f__Clostridiaceae;g__Clostridium;s__Clostridium saccharobutylicum	DNA	34221	29.8	NA	NA	NA	NA	NA	IMGVR_UViG_2808606403_000003	36399502	JGI
Species_109	Group 2	IMGVR_UViG_2853945840_000004	Duplodnaviria;Heunggongvirae;Uroviricota;Caudoviricetes;;;;	d__Bacteria;p__Firmicutes_A;c__Clostridia;o__Clostridiales;f__Clostridiaceae;g__Clostridium;s__Clostridium saccharobutylicum	d__Bacteria;p__Firmicutes_A;c__Clostridia;o__Clostridiales;f__Clostridiaceae;g__Clostridium;s__Clostridium saccharobutylicum	DNA	34221	29.8	NA	NA	NA	NA	NA	IMGVR_UViG_2853945840_000004	36399502	JGI
Species_109	Group 2	IMGVR_UViG_2916594526_000006	Duplodnaviria;Heunggongvirae;Uroviricota;Caudoviricetes;;;;	d__Bacteria;p__Firmicutes_A;c__Clostridia;o__Clostridiales;f__Clostridiaceae;g__Clostridium;s__Clostridium saccharobutylicum	d__Bacteria;p__Firmicutes_A;c__Clostridia;o__Clostridiales;f__Clostridiaceae;g__Clostridium;s__Clostridium saccharobutylicum	DNA	38450	29.6	NA	NA	NA	NA	NA	IMGVR_UViG_2916594526_000006	36399502	JGI
Species_1097	Group 1	IMGVR_UViG_2703719306_000003	Duplodnaviria;Heunggongvirae;Uroviricota;Caudoviricetes;;;;	d__Bacteria;p__Firmicutes_A;c__Clostridia;o__Clostridiales;f__Clostridiaceae;g__Clostridium;s__Clostridium beijerinckii	d__Bacteria;p__Firmicutes_A;c__Clostridia;o__Clostridiales;f__Clostridiaceae;g__Clostridium;s__Clostridium beijerinckii	DNA	20737	32.2	NA	NA	NA	NA	NA	IMGVR_UViG_2703719306_000003	36399502	JGI
Species_1097	Group 1	IMGVR_UViG_2703719312_000002	Duplodnaviria;Heunggongvirae;Uroviricota;Caudoviricetes;;;;	d__Bacteria;p__Firmicutes_A;c__Clostridia;o__Clostridiales;f__Clostridiaceae;g__Clostridium;s__Clostridium beijerinckii	d__Bacteria;p__Firmicutes_A;c__Clostridia;o__Clostridiales;f__Clostridiaceae;g__Clostridium;s__Clostridium beijerinckii	DNA	21980	32.1	NA	NA	NA	NA	NA	IMGVR_UViG_2703719312_000002	36399502	JGI
Species_1097	Group 1	IMGVR_UViG_2852851869_000009	Duplodnaviria;Heunggongvirae;Uroviricota;Caudoviricetes;;;;	d__Bacteria;p__Firmicutes_A;c__Clostridia;o__Clostridiales;f__Clostridiaceae;g__Clostridium;s__Clostridium beijerinckii	d__Bacteria;p__Firmicutes_A;c__Clostridia;o__Clostridiales;f__Clostridiaceae;g__Clostridium;s__Clostridium beijerinckii	DNA	37824	31.3	NA	NA	NA	NA	NA	IMGVR_UViG_2852851869_000009	36399502	JGI
Species_1097	Group 1	IMGVR_UViG_2687453726_000009	Duplodnaviria;Heunggongvirae;Uroviricota;Caudoviricetes;;;;	d__Bacteria;p__Firmicutes_A;c__Clostridia;o__Clostridiales;f__Clostridiaceae;g__Clostridium;s__Clostridium beijerinckii	d__Bacteria;p__Firmicutes_A;c__Clostridia;o__Clostridiales;f__Clostridiaceae;g__Clostridium;s__Clostridium beijerinckii	DNA	37824	31.3	NA	NA	NA	NA	NA	IMGVR_UViG_2687453726_000009	36399502	JGI
Species_1097	Group 1	IMGVR_UViG_2852857728_000006	Duplodnaviria;Heunggongvirae;Uroviricota;Caudoviricetes;;;;	d__Bacteria;p__Firmicutes_A;c__Clostridia;o__Clostridiales;f__Clostridiaceae;g__Clostridium;s__Clostridium beijerinckii	d__Bacteria;p__Firmicutes_A;c__Clostridia;o__Clostridiales;f__Clostridiaceae;g__Clostridium;s__Clostridium beijerinckii	DNA	42403	31.2	NA	NA	NA	NA	NA	IMGVR_UViG_2852857728_000006	36399502	JGI
Species_1097	Group 1	IMGVR_UViG_2853684417_000004	Duplodnaviria;Heunggongvirae;Uroviricota;Caudoviricetes;;;;	d__Bacteria;p__Firmicutes_A;c__Clostridia;o__Clostridiales;f__Clostridiaceae;g__Clostridium;s__Clostridium beijerinckii	d__Bacteria;p__Firmicutes_A;c__Clostridia;o__Clostridiales;f__Clostridiaceae;g__Clostridium;s__Clostridium beijerinckii	DNA	42403	31.2	NA	NA	NA	NA	NA	IMGVR_UViG_2853684417_000004	36399502	JGI
Species_1097	Group 1	IMGVR_UViG_2687453727_000008	Duplodnaviria;Heunggongvirae;Uroviricota;Caudoviricetes;;;;	d__Bacteria;p__Firmicutes_A;c__Clostridia;o__Clostridiales;f__Clostridiaceae;g__Clostridium;s__Clostridium beijerinckii	d__Bacteria;p__Firmicutes_A;c__Clostridia;o__Clostridiales;f__Clostridiaceae;g__Clostridium;s__Clostridium beijerinckii	DNA	44557	31.1	NA	NA	NA	NA	NA	IMGVR_UViG_2687453727_000008	36399502	JGI
Species_1097	Group 1	IMGVR_UViG_2870135238_000003	Duplodnaviria;Heunggongvirae;Uroviricota;Caudoviricetes;;;;	d__Bacteria;p__Firmicutes_A;c__Clostridia;o__Clostridiales;f__Clostridiaceae;g__Clostridium;s__Clostridium beijerinckii	d__Bacteria;p__Firmicutes_A;c__Clostridia;o__Clostridiales;f__Clostridiaceae;g__Clostridium;s__Clostridium beijerinckii	DNA	44557	31.1	NA	NA	NA	NA	NA	IMGVR_UViG_2870135238_000003	36399502	JGI
Species_1097	Group 1	IMGVR_UViG_2852891206_000008	Duplodnaviria;Heunggongvirae;Uroviricota;Caudoviricetes;;;;	d__Bacteria;p__Firmicutes_A;c__Clostridia;o__Clostridiales;f__Clostridiaceae;g__Clostridium;s__Clostridium beijerinckii	d__Bacteria;p__Firmicutes_A;c__Clostridia;o__Clostridiales;f__Clostridiaceae;g__Clostridium;s__Clostridium beijerinckii	DNA	44557	31.1	NA	NA	NA	NA	NA	IMGVR_UViG_2852891206_000008	36399502	JGI
Species_1097	Group 1	IMGVR_UViG_2852959364_000002	Duplodnaviria;Heunggongvirae;Uroviricota;Caudoviricetes;;;;	d__Bacteria;p__Firmicutes_A;c__Clostridia;o__Clostridiales;f__Clostridiaceae;g__Clostridium;s__Clostridium beijerinckii	d__Bacteria;p__Firmicutes_A;c__Clostridia;o__Clostridiales;f__Clostridiaceae;g__Clostridium;s__Clostridium beijerinckii	DNA	42998	31.1	NA	NA	NA	NA	NA	IMGVR_UViG_2852959364_000002	36399502	JGI
Species_1097	Group 1	IMGVR_UViG_2703719305_000005	Duplodnaviria;Heunggongvirae;Uroviricota;Caudoviricetes;;;;	d__Bacteria;p__Firmicutes_A;c__Clostridia;o__Clostridiales;f__Clostridiaceae;g__Clostridium;s__Clostridium beijerinckii	d__Bacteria;p__Firmicutes_A;c__Clostridia;o__Clostridiales;f__Clostridiaceae;g__Clostridium;s__Clostridium beijerinckii	DNA	42509	31.1	NA	NA	NA	NA	NA	IMGVR_UViG_2703719305_000005	36399502	JGI
Species_1097	Group 1	IMGVR_UViG_2852965261_000008	Duplodnaviria;Heunggongvirae;Uroviricota;Caudoviricetes;;;;	d__Bacteria;p__Firmicutes_A;c__Clostridia;o__Clostridiales;f__Clostridiaceae;g__Clostridium;s__Clostridium beijerinckii	d__Bacteria;p__Firmicutes_A;c__Clostridia;o__Clostridiales;f__Clostridiaceae;g__Clostridium;s__Clostridium beijerinckii	DNA	52813	31	NA	NA	NA	NA	NA	IMGVR_UViG_2852965261_000008	36399502	JGI
Species_1097	Group 1	IMGVR_UViG_2700988707_000009	Duplodnaviria;Heunggongvirae;Uroviricota;Caudoviricetes;;;;	d__Bacteria;p__Firmicutes_A;c__Clostridia;o__Clostridiales;f__Clostridiaceae;g__Clostridium;s__Clostridium beijerinckii	d__Bacteria;p__Firmicutes_A;c__Clostridia;o__Clostridiales;f__Clostridiaceae;g__Clostridium;s__Clostridium beijerinckii	DNA	52813	31	NA	NA	NA	NA	NA	IMGVR_UViG_2700988707_000009	36399502	JGI
Species_1097	Group 1	IMGVR_UViG_2703719306_000006	Duplodnaviria;Heunggongvirae;Uroviricota;Caudoviricetes;;;;	d__Bacteria;p__Firmicutes_A;c__Clostridia;o__Clostridiales;f__Clostridiaceae;g__Clostridium;s__Clostridium beijerinckii	d__Bacteria;p__Firmicutes_A;c__Clostridia;o__Clostridiales;f__Clostridiaceae;g__Clostridium;s__Clostridium beijerinckii	DNA	46389	30.9	NA	NA	NA	NA	NA	IMGVR_UViG_2703719306_000006	36399502	JGI
Species_1097	Group 1	IMGVR_UViG_2703719313_000004	Duplodnaviria;Heunggongvirae;Uroviricota;Caudoviricetes;;;;	d__Bacteria;p__Firmicutes_A;c__Clostridia;o__Clostridiales;f__Clostridiaceae;g__Clostridium;s__Clostridium beijerinckii	d__Bacteria;p__Firmicutes_A;c__Clostridia;o__Clostridiales;f__Clostridiaceae;g__Clostridium;s__Clostridium beijerinckii	DNA	39978	30.9	NA	NA	NA	NA	NA	IMGVR_UViG_2703719313_000004	36399502	JGI
Species_1097	Group 1	IMGVR_UViG_2574179756_000004	Duplodnaviria;Heunggongvirae;Uroviricota;Caudoviricetes;;;;	d__Bacteria;p__Firmicutes_A;c__Clostridia;o__Clostridiales;f__Clostridiaceae;g__Clostridium;s__Clostridium beijerinckii	d__Bacteria;p__Firmicutes_A;c__Clostridia;o__Clostridiales;f__Clostridiaceae;g__Clostridium;s__Clostridium beijerinckii	DNA	39978	30.9	NA	NA	NA	NA	NA	IMGVR_UViG_2574179756_000004	36399502	JGI
Species_1097	Group 1	IMGVR_UViG_2718217659_000001	Duplodnaviria;Heunggongvirae;Uroviricota;Caudoviricetes;;;;	d__Bacteria;p__Firmicutes_A;c__Clostridia;o__Clostridiales;f__Clostridiaceae;g__Clostridium;s__Clostridium beijerinckii	d__Bacteria;p__Firmicutes_A;c__Clostridia;o__Clostridiales;f__Clostridiaceae;g__Clostridium;s__Clostridium beijerinckii	DNA	53196	30.7	NA	NA	NA	NA	NA	IMGVR_UViG_2718217659_000001	36399502	JGI
Species_1097	Group 1	IMGVR_UViG_2853034390_000001	Duplodnaviria;Heunggongvirae;Uroviricota;Caudoviricetes;;;;	d__Bacteria;p__Firmicutes_A;c__Clostridia;o__Clostridiales;f__Clostridiaceae;g__Clostridium;s__Clostridium beijerinckii	d__Bacteria;p__Firmicutes_A;c__Clostridia;o__Clostridiales;f__Clostridiaceae;g__Clostridium;s__Clostridium beijerinckii	DNA	53196	30.7	NA	NA	NA	NA	NA	IMGVR_UViG_2853034390_000001	36399502	JGI
Species_1097	Group 1	IMGVR_UViG_2684622888_000006	Duplodnaviria;Heunggongvirae;Uroviricota;Caudoviricetes;;;;	d__Bacteria;p__Firmicutes_A;c__Clostridia;o__Clostridiales;f__Clostridiaceae;g__Clostridium;s__Clostridium beijerinckii	d__Bacteria;p__Firmicutes_A;c__Clostridia;o__Clostridiales;f__Clostridiaceae;g__Clostridium;s__Clostridium beijerinckii	DNA	49265	30.7	NA	NA	NA	NA	NA	IMGVR_UViG_2684622888_000006	36399502	JGI
Species_1097	Group 1	IMGVR_UViG_2703719192_000002	Duplodnaviria;Heunggongvirae;Uroviricota;Caudoviricetes;;;;	d__Bacteria;p__Firmicutes_A;c__Clostridia;o__Clostridiales;f__Clostridiaceae;g__Clostridium;s__Clostridium beijerinckii	d__Bacteria;p__Firmicutes_A;c__Clostridia;o__Clostridiales;f__Clostridiaceae;g__Clostridium;s__Clostridium beijerinckii	DNA	49265	30.7	NA	NA	NA	NA	NA	IMGVR_UViG_2703719192_000002	36399502	JGI
Species_1097	Group 1	IMGVR_UViG_2772190833_000004	Duplodnaviria;Heunggongvirae;Uroviricota;Caudoviricetes;;;;	d__Bacteria;p__Firmicutes_A;c__Clostridia;o__Clostridiales;f__Clostridiaceae;g__Clostridium;s__Clostridium beijerinckii	d__Bacteria;p__Firmicutes_A;c__Clostridia;o__Clostridiales;f__Clostridiaceae;g__Clostridium;s__Clostridium beijerinckii	DNA	49265	30.7	NA	NA	NA	NA	NA	IMGVR_UViG_2772190833_000004	36399502	JGI
Species_1097	Group 1	IMGVR_UViG_2703719306_000007	Duplodnaviria;Heunggongvirae;Uroviricota;Caudoviricetes;;;;	d__Bacteria;p__Firmicutes_A;c__Clostridia;o__Clostridiales;f__Clostridiaceae;g__Clostridium;s__Clostridium beijerinckii	d__Bacteria;p__Firmicutes_A;c__Clostridia;o__Clostridiales;f__Clostridiaceae;g__Clostridium;s__Clostridium beijerinckii	DNA	22924	30.7	NA	NA	NA	NA	NA	IMGVR_UViG_2703719306_000007	36399502	JGI
Species_1097	Group 1	IMGVR_UViG_2608642293_000001	Duplodnaviria;Heunggongvirae;Uroviricota;Caudoviricetes;;;;	d__Bacteria;p__Firmicutes_A;c__Clostridia;o__Clostridiales;f__Clostridiaceae;g__Clostridium;s__Clostridium beijerinckii	d__Bacteria;p__Firmicutes_A;c__Clostridia;o__Clostridiales;f__Clostridiaceae;g__Clostridium;s__Clostridium beijerinckii	DNA	108873	30.5	NA	NA	NA	NA	NA	IMGVR_UViG_2608642293_000001	36399502	JGI
Species_1097	Group 1	IMGVR_UViG_2772190833_000002	Duplodnaviria;Heunggongvirae;Uroviricota;Caudoviricetes;;;;	d__Bacteria;p__Firmicutes_A;c__Clostridia;o__Clostridiales;f__Clostridiaceae;g__Clostridium;s__Clostridium beijerinckii	d__Bacteria;p__Firmicutes_A;c__Clostridia;o__Clostridiales;f__Clostridiaceae;g__Clostridium;s__Clostridium beijerinckii	DNA	56493	30.5	NA	NA	NA	NA	NA	IMGVR_UViG_2772190833_000002	36399502	JGI
Species_1097	Group 1	IMGVR_UViG_2853684417_000002	Duplodnaviria;Heunggongvirae;Uroviricota;Caudoviricetes;;;;	d__Bacteria;p__Firmicutes_A;c__Clostridia;o__Clostridiales;f__Clostridiaceae;g__Clostridium;s__Clostridium beijerinckii	d__Bacteria;p__Firmicutes_A;c__Clostridia;o__Clostridiales;f__Clostridiaceae;g__Clostridium;s__Clostridium beijerinckii	DNA	56493	30.5	NA	NA	NA	NA	NA	IMGVR_UViG_2853684417_000002	36399502	JGI
Species_1097	Group 1	IMGVR_UViG_2852959364_000004	Duplodnaviria;Heunggongvirae;Uroviricota;Caudoviricetes;;;;	d__Bacteria;p__Firmicutes_A;c__Clostridia;o__Clostridiales;f__Clostridiaceae;g__Clostridium;s__Clostridium beijerinckii	d__Bacteria;p__Firmicutes_A;c__Clostridia;o__Clostridiales;f__Clostridiaceae;g__Clostridium;s__Clostridium beijerinckii	DNA	56492	30.5	NA	NA	NA	NA	NA	IMGVR_UViG_2852959364_000004	36399502	JGI
Species_1097	Group 1	IMGVR_UViG_2852857728_000004	Duplodnaviria;Heunggongvirae;Uroviricota;Caudoviricetes;;;;	d__Bacteria;p__Firmicutes_A;c__Clostridia;o__Clostridiales;f__Clostridiaceae;g__Clostridium;s__Clostridium beijerinckii	d__Bacteria;p__Firmicutes_A;c__Clostridia;o__Clostridiales;f__Clostridiaceae;g__Clostridium;s__Clostridium beijerinckii	DNA	56492	30.5	NA	NA	NA	NA	NA	IMGVR_UViG_2852857728_000004	36399502	JGI
Species_1097	Group 1	IMGVR_UViG_2684622888_000004	Duplodnaviria;Heunggongvirae;Uroviricota;Caudoviricetes;;;;	d__Bacteria;p__Firmicutes_A;c__Clostridia;o__Clostridiales;f__Clostridiaceae;g__Clostridium;s__Clostridium beijerinckii	d__Bacteria;p__Firmicutes_A;c__Clostridia;o__Clostridiales;f__Clostridiaceae;g__Clostridium;s__Clostridium beijerinckii	DNA	56076	30.5	NA	NA	NA	NA	NA	IMGVR_UViG_2684622888_000004	36399502	JGI
Species_1097	Group 1	IMGVR_UViG_2703719192_000004	Duplodnaviria;Heunggongvirae;Uroviricota;Caudoviricetes;;;;	d__Bacteria;p__Firmicutes_A;c__Clostridia;o__Clostridiales;f__Clostridiaceae;g__Clostridium;s__Clostridium beijerinckii	d__Bacteria;p__Firmicutes_A;c__Clostridia;o__Clostridiales;f__Clostridiaceae;g__Clostridium;s__Clostridium beijerinckii	DNA	56076	30.5	NA	NA	NA	NA	NA	IMGVR_UViG_2703719192_000004	36399502	JGI
Species_1097	Group 1	IMGVR_UViG_2852879552_000001	Duplodnaviria;Heunggongvirae;Uroviricota;Caudoviricetes;;;;	d__Bacteria;p__Firmicutes_A;c__Clostridia;o__Clostridiales;f__Clostridiaceae;g__Clostridium;s__Clostridium beijerinckii	d__Bacteria;p__Firmicutes_A;c__Clostridia;o__Clostridiales;f__Clostridiaceae;g__Clostridium;s__Clostridium beijerinckii	DNA	55828	30.5	NA	NA	NA	NA	NA	IMGVR_UViG_2852879552_000001	36399502	JGI
Species_1097	Group 1	IMGVR_UViG_2687453779_000001	Duplodnaviria;Heunggongvirae;Uroviricota;Caudoviricetes;;;;	d__Bacteria;p__Firmicutes_A;c__Clostridia;o__Clostridiales;f__Clostridiaceae;g__Clostridium;s__Clostridium beijerinckii	d__Bacteria;p__Firmicutes_A;c__Clostridia;o__Clostridiales;f__Clostridiaceae;g__Clostridium;s__Clostridium beijerinckii	DNA	55828	30.5	NA	NA	NA	NA	NA	IMGVR_UViG_2687453779_000001	36399502	JGI
Species_1097	Group 1	IMGVR_UViG_2710264778_000005	Duplodnaviria;Heunggongvirae;Uroviricota;Caudoviricetes;;;;	d__Bacteria;p__Firmicutes_A;c__Clostridia;o__Clostridiales;f__Clostridiaceae;g__Clostridium;s__Clostridium beijerinckii	d__Bacteria;p__Firmicutes_A;c__Clostridia;o__Clostridiales;f__Clostridiaceae;g__Clostridium;s__Clostridium beijerinckii	DNA	55666	30.5	NA	NA	NA	NA	NA	IMGVR_UViG_2710264778_000005	36399502	JGI
Species_1097	Group 1	IMGVR_UViG_2853039976_000005	Duplodnaviria;Heunggongvirae;Uroviricota;Caudoviricetes;;;;	d__Bacteria;p__Firmicutes_A;c__Clostridia;o__Clostridiales;f__Clostridiaceae;g__Clostridium;s__Clostridium beijerinckii	d__Bacteria;p__Firmicutes_A;c__Clostridia;o__Clostridiales;f__Clostridiaceae;g__Clostridium;s__Clostridium beijerinckii	DNA	55666	30.5	NA	NA	NA	NA	NA	IMGVR_UViG_2853039976_000005	36399502	JGI
Species_1097	Group 1	IMGVR_UViG_2772190970_000001	Duplodnaviria;Heunggongvirae;Uroviricota;Caudoviricetes;;;;	d__Bacteria;p__Firmicutes_A;c__Clostridia;o__Clostridiales;f__Clostridiaceae;g__Clostridium;s__Clostridium beijerinckii	d__Bacteria;p__Firmicutes_A;c__Clostridia;o__Clostridiales;f__Clostridiaceae;g__Clostridium;s__Clostridium beijerinckii	DNA	55216	30.5	NA	NA	NA	NA	NA	IMGVR_UViG_2772190970_000001	36399502	JGI
Species_1097	Group 1	IMGVR_UViG_2875793470_000004	Duplodnaviria;Heunggongvirae;Uroviricota;Caudoviricetes;;;;	d__Bacteria;p__Firmicutes_A;c__Clostridia;o__Clostridiales;f__Clostridiaceae;g__Clostridium;s__Clostridium beijerinckii	d__Bacteria;p__Firmicutes_A;c__Clostridia;o__Clostridiales;f__Clostridiaceae;g__Clostridium;s__Clostridium beijerinckii	DNA	57776	30.4	NA	NA	NA	NA	NA	IMGVR_UViG_2875793470_000004	36399502	JGI
Species_1097	Group 1	IMGVR_UViG_2853690336_000004	Duplodnaviria;Heunggongvirae;Uroviricota;Caudoviricetes;;;;	d__Bacteria;p__Firmicutes_A;c__Clostridia;o__Clostridiales;f__Clostridiaceae;g__Clostridium;s__Clostridium beijerinckii	d__Bacteria;p__Firmicutes_A;c__Clostridia;o__Clostridiales;f__Clostridiaceae;g__Clostridium;s__Clostridium beijerinckii	DNA	57776	30.4	NA	NA	NA	NA	NA	IMGVR_UViG_2853690336_000004	36399502	JGI
Species_1097	Group 1	IMGVR_UViG_2757320379_000004	Duplodnaviria;Heunggongvirae;Uroviricota;Caudoviricetes;;;;	d__Bacteria;p__Firmicutes_A;c__Clostridia;o__Clostridiales;f__Clostridiaceae;g__Clostridium;s__Clostridium beijerinckii	d__Bacteria;p__Firmicutes_A;c__Clostridia;o__Clostridiales;f__Clostridiaceae;g__Clostridium;s__Clostridium beijerinckii	DNA	57776	30.4	NA	NA	NA	NA	NA	IMGVR_UViG_2757320379_000004	36399502	JGI
Species_1097	Group 1	IMGVR_UViG_2852954257_000001	Duplodnaviria;Heunggongvirae;Uroviricota;Caudoviricetes;;;;	d__Bacteria;p__Firmicutes_A;c__Clostridia;o__Clostridiales;f__Clostridiaceae;g__Clostridium;s__Clostridium beijerinckii	d__Bacteria;p__Firmicutes_A;c__Clostridia;o__Clostridiales;f__Clostridiaceae;g__Clostridium;s__Clostridium beijerinckii	DNA	57776	30.4	NA	NA	NA	NA	NA	IMGVR_UViG_2852954257_000001	36399502	JGI
Species_1097	Group 1	IMGVR_UViG_640753016_000003	Duplodnaviria;Heunggongvirae;Uroviricota;Caudoviricetes;;;;	d__Bacteria;p__Firmicutes_A;c__Clostridia;o__Clostridiales;f__Clostridiaceae;g__Clostridium;s__Clostridium beijerinckii	d__Bacteria;p__Firmicutes_A;c__Clostridia;o__Clostridiales;f__Clostridiaceae;g__Clostridium;s__Clostridium beijerinckii	DNA	57776	30.4	NA	NA	NA	NA	NA	IMGVR_UViG_640753016_000003	36399502	JGI
Species_1097	Group 1	IMGVR_UViG_2852944039_000003	Duplodnaviria;Heunggongvirae;Uroviricota;Caudoviricetes;;;;	d__Bacteria;p__Firmicutes_A;c__Clostridia;o__Clostridiales;f__Clostridiaceae;g__Clostridium;s__Clostridium beijerinckii	d__Bacteria;p__Firmicutes_A;c__Clostridia;o__Clostridiales;f__Clostridiaceae;g__Clostridium;s__Clostridium beijerinckii	DNA	57776	30.4	NA	NA	NA	NA	NA	IMGVR_UViG_2852944039_000003	36399502	JGI
Species_1097	Group 1	IMGVR_UViG_2875892803_000001	Duplodnaviria;Heunggongvirae;Uroviricota;Caudoviricetes;;;;	d__Bacteria;p__Firmicutes_A;c__Clostridia;o__Clostridiales;f__Clostridiaceae;g__Clostridium;s__Clostridium beijerinckii	d__Bacteria;p__Firmicutes_A;c__Clostridia;o__Clostridiales;f__Clostridiaceae;g__Clostridium;s__Clostridium beijerinckii	DNA	57776	30.4	NA	NA	NA	NA	NA	IMGVR_UViG_2875892803_000001	36399502	JGI
Species_1097	Group 1	IMGVR_UViG_2700989658_000001	Duplodnaviria;Heunggongvirae;Uroviricota;Caudoviricetes;;;;	d__Bacteria;p__Firmicutes_A;c__Clostridia;o__Clostridiales;f__Clostridiaceae;g__Clostridium;s__Clostridium beijerinckii	d__Bacteria;p__Firmicutes_A;c__Clostridia;o__Clostridiales;f__Clostridiaceae;g__Clostridium;s__Clostridium beijerinckii	DNA	57776	30.4	NA	NA	NA	NA	NA	IMGVR_UViG_2700989658_000001	36399502	JGI
Species_1097	Group 1	IMGVR_UViG_2718217649_000004	Duplodnaviria;Heunggongvirae;Uroviricota;Caudoviricetes;;;;	d__Bacteria;p__Firmicutes_A;c__Clostridia;o__Clostridiales;f__Clostridiaceae;g__Clostridium;s__Clostridium beijerinckii	d__Bacteria;p__Firmicutes_A;c__Clostridia;o__Clostridiales;f__Clostridiaceae;g__Clostridium;s__Clostridium beijerinckii	DNA	57776	30.4	NA	NA	NA	NA	NA	IMGVR_UViG_2718217649_000004	36399502	JGI
Species_1097	Group 1	IMGVR_UViG_2785510718_000002	Duplodnaviria;Heunggongvirae;Uroviricota;Caudoviricetes;;;;	d__Bacteria;p__Firmicutes_A;c__Clostridia;o__Clostridiales;f__Clostridiaceae;g__Clostridium;s__Clostridium beijerinckii	d__Bacteria;p__Firmicutes_A;c__Clostridia;o__Clostridiales;f__Clostridiaceae;g__Clostridium;s__Clostridium beijerinckii	DNA	57776	30.4	NA	NA	NA	NA	NA	IMGVR_UViG_2785510718_000002	36399502	JGI
Species_1097	Group 1	IMGVR_UViG_2853852797_000002	Duplodnaviria;Heunggongvirae;Uroviricota;Caudoviricetes;;;;	d__Bacteria;p__Firmicutes_A;c__Clostridia;o__Clostridiales;f__Clostridiaceae;g__Clostridium;s__Clostridium beijerinckii	d__Bacteria;p__Firmicutes_A;c__Clostridia;o__Clostridiales;f__Clostridiaceae;g__Clostridium;s__Clostridium beijerinckii	DNA	57776	30.4	NA	NA	NA	NA	NA	IMGVR_UViG_2853852797_000002	36399502	JGI
Species_1097	Group 1	IMGVR_UViG_2703719266_000003	Duplodnaviria;Heunggongvirae;Uroviricota;Caudoviricetes;;;;	d__Bacteria;p__Firmicutes_A;c__Clostridia;o__Clostridiales;f__Clostridiaceae;g__Clostridium;s__Clostridium beijerinckii	d__Bacteria;p__Firmicutes_A;c__Clostridia;o__Clostridiales;f__Clostridiaceae;g__Clostridium;s__Clostridium beijerinckii	DNA	57776	30.4	NA	NA	NA	NA	NA	IMGVR_UViG_2703719266_000003	36399502	JGI
Species_1097	Group 1	IMGVR_UViG_2739367649_000004	Duplodnaviria;Heunggongvirae;Uroviricota;Caudoviricetes;;;;	d__Bacteria;p__Firmicutes_A;c__Clostridia;o__Clostridiales;f__Clostridiaceae;g__Clostridium;s__Clostridium beijerinckii	d__Bacteria;p__Firmicutes_A;c__Clostridia;o__Clostridiales;f__Clostridiaceae;g__Clostridium;s__Clostridium beijerinckii	DNA	57775	30.4	NA	NA	NA	NA	NA	IMGVR_UViG_2739367649_000004	36399502	JGI
Species_1097	Group 1	IMGVR_UViG_2875805011_000004	Duplodnaviria;Heunggongvirae;Uroviricota;Caudoviricetes;;;;	d__Bacteria;p__Firmicutes_A;c__Clostridia;o__Clostridiales;f__Clostridiaceae;g__Clostridium;s__Clostridium beijerinckii	d__Bacteria;p__Firmicutes_A;c__Clostridia;o__Clostridiales;f__Clostridiaceae;g__Clostridium;s__Clostridium beijerinckii	DNA	57775	30.4	NA	NA	NA	NA	NA	IMGVR_UViG_2875805011_000004	36399502	JGI
Species_1097	Group 1	IMGVR_UViG_2703719314_000004	Duplodnaviria;Heunggongvirae;Uroviricota;Caudoviricetes;;;;	d__Bacteria;p__Firmicutes_A;c__Clostridia;o__Clostridiales;f__Clostridiaceae;g__Clostridium;s__Clostridium beijerinckii	d__Bacteria;p__Firmicutes_A;c__Clostridia;o__Clostridiales;f__Clostridiaceae;g__Clostridium;s__Clostridium beijerinckii	DNA	39597	30.4	NA	NA	NA	NA	NA	IMGVR_UViG_2703719314_000004	36399502	JGI
Species_1097	Group 1	IMGVR_UViG_2703719312_000010	Duplodnaviria;Heunggongvirae;Uroviricota;Caudoviricetes;;;;	d__Bacteria;p__Firmicutes_A;c__Clostridia;o__Clostridiales;f__Clostridiaceae;g__Clostridium;s__Clostridium beijerinckii	d__Bacteria;p__Firmicutes_A;c__Clostridia;o__Clostridiales;f__Clostridiaceae;g__Clostridium;s__Clostridium beijerinckii	DNA	31535	30.4	NA	NA	NA	NA	NA	IMGVR_UViG_2703719312_000010	36399502	JGI
Species_1097	Group 1	IMGVR_UViG_2703719312_000003	Duplodnaviria;Heunggongvirae;Uroviricota;Caudoviricetes;;;;	d__Bacteria;p__Firmicutes_A;c__Clostridia;o__Clostridiales;f__Clostridiaceae;g__Clostridium;s__Clostridium beijerinckii	d__Bacteria;p__Firmicutes_A;c__Clostridia;o__Clostridiales;f__Clostridiaceae;g__Clostridium;s__Clostridium beijerinckii	DNA	20308	30.4	NA	NA	NA	NA	NA	IMGVR_UViG_2703719312_000003	36399502	JGI
Species_1097	Group 1	IMGVR_UViG_2687453726_000005	Duplodnaviria;Heunggongvirae;Uroviricota;Caudoviricetes;;;;	d__Bacteria;p__Firmicutes_A;c__Clostridia;o__Clostridiales;f__Clostridiaceae;g__Clostridium;s__Clostridium beijerinckii	d__Bacteria;p__Firmicutes_A;c__Clostridia;o__Clostridiales;f__Clostridiaceae;g__Clostridium;s__Clostridium beijerinckii	DNA	48427	30.3	NA	NA	NA	NA	NA	IMGVR_UViG_2687453726_000005	36399502	JGI
Species_1097	Group 1	IMGVR_UViG_2852851869_000005	Duplodnaviria;Heunggongvirae;Uroviricota;Caudoviricetes;;;;	d__Bacteria;p__Firmicutes_A;c__Clostridia;o__Clostridiales;f__Clostridiaceae;g__Clostridium;s__Clostridium beijerinckii	d__Bacteria;p__Firmicutes_A;c__Clostridia;o__Clostridiales;f__Clostridiaceae;g__Clostridium;s__Clostridium beijerinckii	DNA	48427	30.3	NA	NA	NA	NA	NA	IMGVR_UViG_2852851869_000005	36399502	JGI
Species_1097	Group 1	IMGVR_UViG_2852885154_000004	Duplodnaviria;Heunggongvirae;Uroviricota;Caudoviricetes;;;;	d__Bacteria;p__Firmicutes_A;c__Clostridia;o__Clostridiales;f__Clostridiaceae;g__Clostridium;s__Clostridium beijerinckii	d__Bacteria;p__Firmicutes_A;c__Clostridia;o__Clostridiales;f__Clostridiaceae;g__Clostridium;s__Clostridium beijerinckii	DNA	116495	30.2	NA	NA	NA	NA	NA	IMGVR_UViG_2852885154_000004	36399502	JGI
Species_1097	Group 1	IMGVR_UViG_2684623026_000004	Duplodnaviria;Heunggongvirae;Uroviricota;Caudoviricetes;;;;	d__Bacteria;p__Firmicutes_A;c__Clostridia;o__Clostridiales;f__Clostridiaceae;g__Clostridium;s__Clostridium beijerinckii	d__Bacteria;p__Firmicutes_A;c__Clostridia;o__Clostridiales;f__Clostridiaceae;g__Clostridium;s__Clostridium beijerinckii	DNA	116495	30.2	NA	NA	NA	NA	NA	IMGVR_UViG_2684623026_000004	36399502	JGI
Species_1097	Group 1	IMGVR_UViG_2703719312_000004	Duplodnaviria;Heunggongvirae;Uroviricota;Caudoviricetes;;;;	d__Bacteria;p__Firmicutes_A;c__Clostridia;o__Clostridiales;f__Clostridiaceae;g__Clostridium;s__Clostridium beijerinckii	d__Bacteria;p__Firmicutes_A;c__Clostridia;o__Clostridiales;f__Clostridiaceae;g__Clostridium;s__Clostridium beijerinckii	DNA	61194	30.2	NA	NA	NA	NA	NA	IMGVR_UViG_2703719312_000004	36399502	JGI
Species_1097	Group 1	IMGVR_UViG_2772190926_000003	Duplodnaviria;Heunggongvirae;Uroviricota;Caudoviricetes;;;;	d__Bacteria;p__Firmicutes_A;c__Clostridia;o__Clostridiales;f__Clostridiaceae;g__Clostridium;s__Clostridium beijerinckii	d__Bacteria;p__Firmicutes_A;c__Clostridia;o__Clostridiales;f__Clostridiaceae;g__Clostridium;s__Clostridium beijerinckii	DNA	62215	30	NA	NA	NA	NA	NA	IMGVR_UViG_2772190926_000003	36399502	JGI
Species_1097	Group 1	IMGVR_UViG_2785510719_000009	Duplodnaviria;Heunggongvirae;Uroviricota;Caudoviricetes;;;;	d__Bacteria;p__Firmicutes_A;c__Clostridia;o__Clostridiales;f__Clostridiaceae;g__Clostridium;s__Clostridium beijerinckii	d__Bacteria;p__Firmicutes_A;c__Clostridia;o__Clostridiales;f__Clostridiaceae;g__Clostridium;s__Clostridium beijerinckii	DNA	62214	30	NA	NA	NA	NA	NA	IMGVR_UViG_2785510719_000009	36399502	JGI
Species_1097	Group 1	IMGVR_UViG_2870135238_000006	Duplodnaviria;Heunggongvirae;Uroviricota;Caudoviricetes;;;;	d__Bacteria;p__Firmicutes_A;c__Clostridia;o__Clostridiales;f__Clostridiaceae;g__Clostridium;s__Clostridium beijerinckii	d__Bacteria;p__Firmicutes_A;c__Clostridia;o__Clostridiales;f__Clostridiaceae;g__Clostridium;s__Clostridium beijerinckii	DNA	44560	30	NA	NA	NA	NA	NA	IMGVR_UViG_2870135238_000006	36399502	JGI
Species_1097	Group 1	IMGVR_UViG_2852851869_000004	Duplodnaviria;Heunggongvirae;Uroviricota;Caudoviricetes;;;;	d__Bacteria;p__Firmicutes_A;c__Clostridia;o__Clostridiales;f__Clostridiaceae;g__Clostridium;s__Clostridium beijerinckii	d__Bacteria;p__Firmicutes_A;c__Clostridia;o__Clostridiales;f__Clostridiaceae;g__Clostridium;s__Clostridium beijerinckii	DNA	44560	30	NA	NA	NA	NA	NA	IMGVR_UViG_2852851869_000004	36399502	JGI
Species_1097	Group 1	IMGVR_UViG_2687453726_000004	Duplodnaviria;Heunggongvirae;Uroviricota;Caudoviricetes;;;;	d__Bacteria;p__Firmicutes_A;c__Clostridia;o__Clostridiales;f__Clostridiaceae;g__Clostridium;s__Clostridium beijerinckii	d__Bacteria;p__Firmicutes_A;c__Clostridia;o__Clostridiales;f__Clostridiaceae;g__Clostridium;s__Clostridium beijerinckii	DNA	44560	30	NA	NA	NA	NA	NA	IMGVR_UViG_2687453726_000004	36399502	JGI
Species_1097	Group 1	IMGVR_UViG_2852965261_000005	Duplodnaviria;Heunggongvirae;Uroviricota;Caudoviricetes;;;;	d__Bacteria;p__Firmicutes_A;c__Clostridia;o__Clostridiales;f__Clostridiaceae;g__Clostridium;s__Clostridium beijerinckii	d__Bacteria;p__Firmicutes_A;c__Clostridia;o__Clostridiales;f__Clostridiaceae;g__Clostridium;s__Clostridium beijerinckii	DNA	44560	30	NA	NA	NA	NA	NA	IMGVR_UViG_2852965261_000005	36399502	JGI
Species_1097	Group 1	IMGVR_UViG_2700988707_000006	Duplodnaviria;Heunggongvirae;Uroviricota;Caudoviricetes;;;;	d__Bacteria;p__Firmicutes_A;c__Clostridia;o__Clostridiales;f__Clostridiaceae;g__Clostridium;s__Clostridium beijerinckii	d__Bacteria;p__Firmicutes_A;c__Clostridia;o__Clostridiales;f__Clostridiaceae;g__Clostridium;s__Clostridium beijerinckii	DNA	44560	30	NA	NA	NA	NA	NA	IMGVR_UViG_2700988707_000006	36399502	JGI
Species_1097	Group 1	IMGVR_UViG_2852891206_000004	Duplodnaviria;Heunggongvirae;Uroviricota;Caudoviricetes;;;;	d__Bacteria;p__Firmicutes_A;c__Clostridia;o__Clostridiales;f__Clostridiaceae;g__Clostridium;s__Clostridium beijerinckii	d__Bacteria;p__Firmicutes_A;c__Clostridia;o__Clostridiales;f__Clostridiaceae;g__Clostridium;s__Clostridium beijerinckii	DNA	44560	30	NA	NA	NA	NA	NA	IMGVR_UViG_2852891206_000004	36399502	JGI
Species_1097	Group 1	IMGVR_UViG_2687453727_000004	Duplodnaviria;Heunggongvirae;Uroviricota;Caudoviricetes;;;;	d__Bacteria;p__Firmicutes_A;c__Clostridia;o__Clostridiales;f__Clostridiaceae;g__Clostridium;s__Clostridium beijerinckii	d__Bacteria;p__Firmicutes_A;c__Clostridia;o__Clostridiales;f__Clostridiaceae;g__Clostridium;s__Clostridium beijerinckii	DNA	44560	30	NA	NA	NA	NA	NA	IMGVR_UViG_2687453727_000004	36399502	JGI
Species_1097	Group 1	IMGVR_UViG_2870135238_000005	Duplodnaviria;Heunggongvirae;Uroviricota;Caudoviricetes;;;;	d__Bacteria;p__Firmicutes_A;c__Clostridia;o__Clostridiales;f__Clostridiaceae;g__Clostridium;s__Clostridium beijerinckii	d__Bacteria;p__Firmicutes_A;c__Clostridia;o__Clostridiales;f__Clostridiaceae;g__Clostridium;s__Clostridium beijerinckii	DNA	121556	29.9	NA	NA	NA	NA	NA	IMGVR_UViG_2870135238_000005	36399502	JGI
Species_1097	Group 1	IMGVR_UViG_2852891206_000003	Duplodnaviria;Heunggongvirae;Uroviricota;Caudoviricetes;;;;	d__Bacteria;p__Firmicutes_A;c__Clostridia;o__Clostridiales;f__Clostridiaceae;g__Clostridium;s__Clostridium beijerinckii	d__Bacteria;p__Firmicutes_A;c__Clostridia;o__Clostridiales;f__Clostridiaceae;g__Clostridium;s__Clostridium beijerinckii	DNA	121556	29.9	NA	NA	NA	NA	NA	IMGVR_UViG_2852891206_000003	36399502	JGI
Species_1097	Group 1	IMGVR_UViG_2687453727_000003	Duplodnaviria;Heunggongvirae;Uroviricota;Caudoviricetes;;;;	d__Bacteria;p__Firmicutes_A;c__Clostridia;o__Clostridiales;f__Clostridiaceae;g__Clostridium;s__Clostridium beijerinckii	d__Bacteria;p__Firmicutes_A;c__Clostridia;o__Clostridiales;f__Clostridiaceae;g__Clostridium;s__Clostridium beijerinckii	DNA	121556	29.9	NA	NA	NA	NA	NA	IMGVR_UViG_2687453727_000003	36399502	JGI
Species_1097	Group 1	IMGVR_UViG_2700988707_000007	Duplodnaviria;Heunggongvirae;Uroviricota;Caudoviricetes;;;;	d__Bacteria;p__Firmicutes_A;c__Clostridia;o__Clostridiales;f__Clostridiaceae;g__Clostridium;s__Clostridium beijerinckii	d__Bacteria;p__Firmicutes_A;c__Clostridia;o__Clostridiales;f__Clostridiaceae;g__Clostridium;s__Clostridium beijerinckii	DNA	121555	29.9	NA	NA	NA	NA	NA	IMGVR_UViG_2700988707_000007	36399502	JGI
Species_1097	Group 1	IMGVR_UViG_2852965261_000006	Duplodnaviria;Heunggongvirae;Uroviricota;Caudoviricetes;;;;	d__Bacteria;p__Firmicutes_A;c__Clostridia;o__Clostridiales;f__Clostridiaceae;g__Clostridium;s__Clostridium beijerinckii	d__Bacteria;p__Firmicutes_A;c__Clostridia;o__Clostridiales;f__Clostridiaceae;g__Clostridium;s__Clostridium beijerinckii	DNA	121555	29.9	NA	NA	NA	NA	NA	IMGVR_UViG_2852965261_000006	36399502	JGI
Species_1097	Group 1	IMGVR_UViG_2687453726_000008	Duplodnaviria;Heunggongvirae;Uroviricota;Caudoviricetes;;;;	d__Bacteria;p__Firmicutes_A;c__Clostridia;o__Clostridiales;f__Clostridiaceae;g__Clostridium;s__Clostridium beijerinckii	d__Bacteria;p__Firmicutes_A;c__Clostridia;o__Clostridiales;f__Clostridiaceae;g__Clostridium;s__Clostridium beijerinckii	DNA	84869	29.9	NA	NA	NA	NA	NA	IMGVR_UViG_2687453726_000008	36399502	JGI
Species_1097	Group 1	IMGVR_UViG_2852851869_000008	Duplodnaviria;Heunggongvirae;Uroviricota;Caudoviricetes;;;;	d__Bacteria;p__Firmicutes_A;c__Clostridia;o__Clostridiales;f__Clostridiaceae;g__Clostridium;s__Clostridium beijerinckii	d__Bacteria;p__Firmicutes_A;c__Clostridia;o__Clostridiales;f__Clostridiaceae;g__Clostridium;s__Clostridium beijerinckii	DNA	84869	29.9	NA	NA	NA	NA	NA	IMGVR_UViG_2852851869_000008	36399502	JGI
Species_1097	Group 1	IMGVR_UViG_2875882051_000003	Duplodnaviria;Heunggongvirae;Uroviricota;Caudoviricetes;;;;	d__Bacteria;p__Firmicutes_A;c__Clostridia;o__Clostridiales;f__Clostridiaceae;g__Clostridium;s__Clostridium beijerinckii	d__Bacteria;p__Firmicutes_A;c__Clostridia;o__Clostridiales;f__Clostridiaceae;g__Clostridium;s__Clostridium beijerinckii	DNA	69448	29.8	NA	NA	NA	NA	NA	IMGVR_UViG_2875882051_000003	36399502	JGI
Species_1097	Group 1	IMGVR_UViG_2853098303_000009	Duplodnaviria;Heunggongvirae;Uroviricota;Caudoviricetes;;;;	d__Bacteria;p__Firmicutes_A;c__Clostridia;o__Clostridiales;f__Clostridiaceae;g__Clostridium;s__Clostridium beijerinckii	d__Bacteria;p__Firmicutes_A;c__Clostridia;o__Clostridiales;f__Clostridiaceae;g__Clostridium;s__Clostridium beijerinckii	DNA	69447	29.8	NA	NA	NA	NA	NA	IMGVR_UViG_2853098303_000009	36399502	JGI
Species_1097	Group 1	IMGVR_UViG_2703719314_000010	Duplodnaviria;Heunggongvirae;Uroviricota;Caudoviricetes;;;;	d__Bacteria;p__Firmicutes_A;c__Clostridia;o__Clostridiales;f__Clostridiaceae;g__Clostridium;s__Clostridium beijerinckii	d__Bacteria;p__Firmicutes_A;c__Clostridia;o__Clostridiales;f__Clostridiaceae;g__Clostridium;s__Clostridium beijerinckii	DNA	32291	29.8	NA	NA	NA	NA	NA	IMGVR_UViG_2703719314_000010	36399502	JGI
Species_1101	Group 1	Glass	Duplodnaviria; Heunggongvirae; Uroviricota;Caudoviricetes; Bclasvirinae; Rosebushvirus; Rosebushvirus rosebush	Mycobacterium smegmatis	Mycobacterium smegmatis mc2155	DNA	67509	69	SIPHO	2014	USA	42.787500 N	86.101600 W	KT880194	NA	Hope College
Species_1101	Group 1	Brownie5	Duplodnaviria; Heunggongvirae; Uroviricota;Caudoviricetes; Bclasvirinae; Rosebushvirus; Rosebushvirus rosebush	Mycobacterium smegmatis	Mycobacterium smegmatis mc2155	DNA	67497	69	SIPHO	2016	USA	42.38 N	84.44 W	MN586045	NA	Albion College
Species_1101	Group 1	Tinciduntsolum	Duplodnaviria; Heunggongvirae; Uroviricota;Caudoviricetes; Bclasvirinae; Rosebushvirus; Rosebushvirus rosebush	Mycobacterium smegmatis	Mycobacterium smegmatis mc2155	DNA	67496	69	SIPHO	2016	USA	42.248017 N	84.744169 W	MN586046	NA	Albion College
Species_1101	Group 1	Boyle	Duplodnaviria; Heunggongvirae; Uroviricota;Caudoviricetes; Bclasvirinae; Rosebushvirus; Rosebushvirus rosebush	Mycobacterium smegmatis	Mycobacterium smegmatis mc2155	DNA	67491	69	SIPHO	2016	USA	40.309898 N	79.557391 W	MH051249	NA	Seton Hill University
Species_1101	Group 1	Coffee	Duplodnaviria; Heunggongvirae; Uroviricota;Caudoviricetes; Bclasvirinae; Rosebushvirus; Rosebushvirus rosebush	Mycobacterium smegmatis	Mycobacterium smegmatis mc2155	DNA	67481	69	SIPHO	2016	USA	38.922166 N	77.018151 W	MK620898	NA	Howard University
Species_1101	Group 1	Hedgerow	Duplodnaviria; Heunggongvirae; Uroviricota;Caudoviricetes; Bclasvirinae; Rosebushvirus; Rosebushvirus rosebush	Mycobacterium smegmatis	Mycobacterium smegmatis mc2155	DNA	67451	69	SIPHO	2005	USA	40.4443 N	79.9532 W	JN698991	25919952	University of Pittsburgh
Species_1101	Group 1	Ares	Duplodnaviria; Heunggongvirae; Uroviricota;Caudoviricetes; Bclasvirinae; Rosebushvirus; Rosebushvirus rosebush	Mycobacterium smegmatis	Mycobacterium smegmatis mc2155	DNA	67436	69	SIPHO	2003	USA	38.907200 N	77.036800 W	JN699004	25919952	University of Pittsburgh
Species_1101	Group 1	Eaglehorse	Duplodnaviria; Heunggongvirae; Uroviricota;Caudoviricetes; Bclasvirinae; Rosebushvirus; Rosebushvirus rosebush	Mycobacterium smegmatis	Mycobacterium smegmatis mc2155	DNA	67391	69	SIPHO	2013	USA	42.31900 N	72.638500 W	MH727546	NA	Smith College
Species_1101	Group 1	TA17a	Duplodnaviria; Heunggongvirae; Uroviricota;Caudoviricetes; Bclasvirinae; Rosebushvirus; Rosebushvirus rosebush	Mycobacterium smegmatis	Mycobacterium smegmatis mc2155	DNA	67324	69	SIPHO	2009	USA	40.237988 N	111.7315 W	KF024722	NA	Brigham Young University
Species_1101	Group 1	Godines	Duplodnaviria; Heunggongvirae; Uroviricota;Caudoviricetes; Bclasvirinae; Rosebushvirus; Rosebushvirus rosebush	Mycobacterium smegmatis	Mycobacterium smegmatis mc2155	DNA	67277	69	SIPHO	2011	Brazil	23.651246 S	46.620748 W	KR997932	NA	Universidade Federal de Sao Paulo
Species_1101	Group 1	Laurie	Duplodnaviria; Heunggongvirae; Uroviricota;Caudoviricetes; Bclasvirinae; Rosebushvirus; Rosebushvirus rosebush	Mycobacterium smegmatis	Mycobacterium smegmatis mc2155	DNA	66507	69	SIPHO	2013	USA	44.555822 N	67.863971 W	KX443696	25919952	University of Maine, Machias
Species_1101	Group 1	ItsyBitsy1	Duplodnaviria; Heunggongvirae; Uroviricota;Caudoviricetes; Bclasvirinae; Rosebushvirus; Rosebushvirus rosebush	Mycobacterium smegmatis	Mycobacterium smegmatis mc2155	DNA	67570	68.9	SIPHO	2016	USA	32.978679 N	96.52515 W	MG812491	NA	Collin College
Species_1101	Group 1	West99	Duplodnaviria; Heunggongvirae; Uroviricota;Caudoviricetes; Bclasvirinae; Rosebushvirus; Rosebushvirus rosebush	Mycobacterium smegmatis	Mycobacterium smegmatis mc2155	DNA	67516	68.9	SIPHO	2017	USA	38.9235 N	77.0205 W	MN428049	NA	Howard University
Species_1101	Group 1	Faze9	Duplodnaviria; Heunggongvirae; Uroviricota;Caudoviricetes; Bclasvirinae; Rosebushvirus; Rosebushvirus rosebush	Mycobacterium smegmatis	Mycobacterium smegmatis mc2155	DNA	67503	68.9	SIPHO	2016	NA	41.4319 N	75.6322 W	MK061411	NA	Marywood University
Species_1101	Group 1	LizLemon	Duplodnaviria; Heunggongvirae; Uroviricota;Caudoviricetes; Bclasvirinae; Rosebushvirus; Rosebushvirus rosebush	Mycobacterium smegmatis	Mycobacterium smegmatis mc2155	DNA	67496	68.9	SIPHO	2012	USA	42.62328 N	87.82037 W	KM101117	25919952	Carthage College
Species_1101	Group 1	FrenchFry	Duplodnaviria; Heunggongvirae; Uroviricota;Caudoviricetes; Bclasvirinae; Rosebushvirus; Rosebushvirus rosebush	Mycobacterium smegmatis	Mycobacterium smegmatis mc2155	DNA	67494	68.9	SIPHO	2015	USA	40.47 N	86.93 W	MH697584	NA	Purdue University
Species_1101	Group 1	Rosebush	Duplodnaviria; Heunggongvirae; Uroviricota;Caudoviricetes; Bclasvirinae; Rosebushvirus; Rosebushvirus rosebush	Mycobacterium smegmatis	Mycobacterium smegmatis mc2155	DNA	67480	68.9	SIPHO	2001	USA	40.326389 N	79.677898 W	AY129334	NA	Latrobe High School
Species_1101	Group 1	Lars	Duplodnaviria; Heunggongvirae; Uroviricota;Caudoviricetes; Bclasvirinae; Rosebushvirus; Rosebushvirus rosebush	Mycobacterium smegmatis	Mycobacterium smegmatis mc2155	DNA	67468	68.9	SIPHO	2008	USA	42.7873 N	86.1082 W	MW712731	NA	Hope College
Species_1101	Group 1	Allegro	Duplodnaviria; Heunggongvirae; Uroviricota;Caudoviricetes; Bclasvirinae; Rosebushvirus; Rosebushvirus rosebush	Mycobacterium smegmatis	Mycobacterium smegmatis mc2155	DNA	67439	68.9	SIPHO	2020	USA	34.9375 N	81.033889 W	MZ456036	NA	Winthrop University
Species_1101	Group 1	Rhinoforte	Duplodnaviria; Heunggongvirae; Uroviricota;Caudoviricetes; Bclasvirinae; Rosebushvirus; Rosebushvirus rosebush	Mycobacterium smegmatis	Mycobacterium smegmatis mc2155	DNA	67411	68.9	SIPHO	2016	USA	33.748889 N	84.416111 W	MN234225	NA	Morehouse College
Species_1101	Group 1	Kheth	Duplodnaviria; Heunggongvirae; Uroviricota;Caudoviricetes; Bclasvirinae; Rosebushvirus; Rosebushvirus rosebush	Mycobacterium smegmatis	Mycobacterium smegmatis mc2155	DNA	67406	68.9	SIPHO	2012	USA	33.747749 N	84.414766 W	MH001452	25919952	Morehouse College
Species_1101	Group 1	Blocker23	Duplodnaviria; Heunggongvirae; Uroviricota;Caudoviricetes; Bclasvirinae; Rosebushvirus; Rosebushvirus rosebush	Mycobacterium smegmatis	Mycobacterium smegmatis mc2155	DNA	67402	68.9	SIPHO	2019	USA	33.7488 N	84.4153 W	ON970593	NA	Morehouse College
Species_1101	Group 1	Opia	Duplodnaviria; Heunggongvirae; Uroviricota;Caudoviricetes; Bclasvirinae; Rosebushvirus; Rosebushvirus rosebush	Mycobacterium smegmatis	Mycobacterium smegmatis mc2155	DNA	67401	68.9	SIPHO	2016	USA	42.7861 N	86.1045 W	MG757162	NA	Hope College
Species_1101	Group 1	Calamitous	Duplodnaviria; Heunggongvirae; Uroviricota;Caudoviricetes; Bclasvirinae; Rosebushvirus; Rosebushvirus rosebush	Mycobacterium smegmatis	Mycobacterium smegmatis mc2155	DNA	67371	68.9	SIPHO	2020	USA	37.265458 N	76.723109 W	MZ747518	NA	College of William & Mary
Species_1101	Group 1	Bananafish	Duplodnaviria; Heunggongvirae; Uroviricota;Caudoviricetes; Bclasvirinae; Rosebushvirus; Rosebushvirus rosebush	Mycobacterium smegmatis	Mycobacterium smegmatis mc2155	DNA	67366	68.9	SIPHO	2018	USA	38.9227 N	77.0208 W	MK814751	NA	Howard University
Species_1101	Group 1	MasterPo	Duplodnaviria; Heunggongvirae; Uroviricota;Caudoviricetes; Bclasvirinae; Rosebushvirus; Rosebushvirus rosebush	Mycobacterium smegmatis	Mycobacterium smegmatis mc2155	DNA	67361	68.9	SIPHO	2019	USA	32.4625 N	94.7261 W	MT639652	NA	LeTourneau University
Species_1101	Group 1	Tres	Duplodnaviria; Heunggongvirae; Uroviricota;Caudoviricetes; Bclasvirinae; Rosebushvirus; Rosebushvirus rosebush	Mycobacterium smegmatis	Mycobacterium smegmatis mc2155	DNA	67349	68.9	SIPHO	2014	USA	38.429196 N	78.861398 W	KT365402	NA	James Madison University
Species_1101	Group 1	Sabella	Duplodnaviria; Heunggongvirae; Uroviricota;Caudoviricetes; Bclasvirinae; Rosebushvirus; Rosebushvirus rosebush	Mycobacterium smegmatis	Mycobacterium smegmatis mc2155	DNA	67304	68.9	SIPHO	2016	USA	40.445858 N	74.52067 W	MH590591	NA	University of the Sciences (now St. Joseph's Univ)
Species_1101	Group 1	Qyrzula	Duplodnaviria; Heunggongvirae; Uroviricota;Caudoviricetes; Bclasvirinae; Rosebushvirus; Rosebushvirus rosebush	Mycobacterium smegmatis	Mycobacterium smegmatis mc2155	DNA	67188	68.9	SIPHO	2003	USA	40.44422 N	79.953218 W	DQ398048	25919952	University of Pittsburgh
Species_1101	Group 1	Arbiter	Duplodnaviria; Heunggongvirae; Uroviricota;Caudoviricetes; Bclasvirinae; Rosebushvirus; Rosebushvirus rosebush	Mycobacterium smegmatis	Mycobacterium smegmatis mc2155	DNA	67169	68.9	SIPHO	2010	USA	38.303522 N	77.476142 W	JN618996	25919952	University of Mary Washington
Species_1101	Group 1	Phantasmagoria	Duplodnaviria; Heunggongvirae; Uroviricota;Caudoviricetes; Bclasvirinae; Rosebushvirus; Rosebushvirus rosebush	Mycobacterium smegmatis	Mycobacterium smegmatis mc2155	DNA	67046	68.9	SIPHO	2021	USA	37.270007 N	76.725418 W	ON970587	NA	College of William & Mary
Species_1101	Group 1	Holeinone	Duplodnaviria; Heunggongvirae; Uroviricota;Caudoviricetes; Bclasvirinae; Rosebushvirus; Rosebushvirus rosebush	Mycobacterium smegmatis	Mycobacterium smegmatis mc2155	DNA	67044	68.9	SIPHO	2016	USA	35.1789 N	80.8341 W	MG812490	NA	Queens University of Charlotte
Species_1101	Group 1	Lephleur	Duplodnaviria; Heunggongvirae; Uroviricota;Caudoviricetes; Bclasvirinae; Rosebushvirus; Rosebushvirus rosebush	Mycobacterium smegmatis	Mycobacterium smegmatis mc2155	DNA	67349	63.7	SIPHO	2017	USA	35.0567 N	78.9614 W	MN813678	NA	Fayetteville State University
Species_1107	Group 1	IMGVR_UViG_2860528616_000002	Duplodnaviria;Heunggongvirae;Uroviricota;Caudoviricetes;;;;	d__Bacteria;p__Proteobacteria;c__Gammaproteobacteria;o__Xanthomonadales;f__Xanthomonadaceae;g__Xanthomonas;s__Xanthomonas cissicola	d__Bacteria;p__Proteobacteria;c__Gammaproteobacteria;o__Xanthomonadales;f__Xanthomonadaceae;g__Xanthomonas;s__Xanthomonas cissicola	DNA	30530	62.7	NA	NA	NA	NA	NA	IMGVR_UViG_2860528616_000002	36399502	JGI
Species_1107	Group 1	IMGVR_UViG_2718218218_000003	Duplodnaviria;Heunggongvirae;Uroviricota;Caudoviricetes;;;;	d__Bacteria;p__Proteobacteria;c__Gammaproteobacteria;o__Xanthomonadales;f__Xanthomonadaceae;g__Xanthomonas;s__Xanthomonas cissicola	d__Bacteria;p__Proteobacteria;c__Gammaproteobacteria;o__Xanthomonadales;f__Xanthomonadaceae;g__Xanthomonas;s__Xanthomonas cissicola	DNA	31705	62.5	NA	NA	NA	NA	NA	IMGVR_UViG_2718218218_000003	36399502	JGI
Species_1107	Group 1	IMGVR_UViG_2721755551_000003	Duplodnaviria;Heunggongvirae;Uroviricota;Caudoviricetes;;;;	d__Bacteria;p__Proteobacteria;c__Gammaproteobacteria;o__Xanthomonadales;f__Xanthomonadaceae;g__Xanthomonas;s__Xanthomonas cissicola	d__Bacteria;p__Proteobacteria;c__Gammaproteobacteria;o__Xanthomonadales;f__Xanthomonadaceae;g__Xanthomonas;s__Xanthomonas cissicola	DNA	30569	62.5	NA	NA	NA	NA	NA	IMGVR_UViG_2721755551_000003	36399502	JGI
Species_1107	Group 1	IMGVR_UViG_2728369373_000003	Duplodnaviria;Heunggongvirae;Uroviricota;Caudoviricetes;;;;	d__Bacteria;p__Proteobacteria;c__Gammaproteobacteria;o__Xanthomonadales;f__Xanthomonadaceae;g__Xanthomonas;s__Xanthomonas cissicola	d__Bacteria;p__Proteobacteria;c__Gammaproteobacteria;o__Xanthomonadales;f__Xanthomonadaceae;g__Xanthomonas;s__Xanthomonas cissicola	DNA	30569	62.5	NA	NA	NA	NA	NA	IMGVR_UViG_2728369373_000003	36399502	JGI
[truncated: 74,075 more rows]

## Sheet: Eukaryotic viruses
Cluster	Classification	Plot_file_name	ICTV_Taxonomy	Mol_type	Genome_length	Year	Pubmed_ID	Accession_NCBI	Submitter
[truncated: 3,205 more rows]

## Sheet: Fosmids
Species	Classification	Plot_file_name	Virus_ID	Mol_type	Genome_length	Circular	Year	Pubmed_ID	Accession_NCBI	Submitter
[truncated: 192 more rows]

## Sheet: Long-read metagenomes
SRA	BioProject	BioSample	Organism
SRR15214153	PRJNA748109	SAMN20308465	chicken gut metagenome
[truncated: 18 more rows]

## Sheet: SARS-CoV-2 CDC all
Accession_NCBI	Submitter	Country	Pangolin	WHO_variant
[truncated: 6,481 more rows]

[truncated: 3 more sheets: SARS-CoV-2 CDC no Ns, SARS_CoV-2 RKI all, SARS_CoV-2 RKI no Ns]
